# Supplementary material for: Assessing regional competitiveness in Peru: An approach using nonlinear machine learning models
Source: PLoS One. 2025 Feb 25;20(2):e0318813. doi: 10.1371/journal.pone.0318813 (PMC11856397; doi:10.1371/journal.pone.0318813)
Supplement: S1 File — The database contains the indicators employed in the research and the ICRP for the years 2016–2023. (XLSX) [file pone.0318813.s001.xlsx]

## Sheet: Hoja1
Region	Year	EA1	EA2	EB1	EB2	EC1	EC2	EC3	EC4	ED1	ED2	EE1	EE2	EE3	EE4	EE5	GA1	GA2	GB1	GB2	GC1	GC2	GD1	GD2	GD3	GE1	GE2	IA1	IA2	IA3	IA4	IA5	IB1	IB2	IB3	IB4	IB5	IB6	IC1	IC2	IC3	IC4	IC5	ID1	ID2	ID3	ID4	ID5	ID6
Amazonas	2016	2782.13	6806	9.0346	8.58328	8.75092	0.725094	2.24636	88	14	13	226.4	76.1264	855.616	673.589	1573.66	2157.6	5105.19	2.46371	125.777	90.8402	1959.97	5.66691	40.4	0	97.2815	37.0869	62.3	0	0	0.18792	56.015	96.7339	823.251	4.30369	31.281	0	0	1.04867	443.2	0.00033126	0.14	0	364.764	3786	269.333	5.80408	23.767	409.679
Amazonas	2017	2784.37	6766	3.80648	2.65514	32.2872	2.73482	37.9754	308	18	10	232.7	77.6184	873.06	660.368	1964.73	2069.16	5028.03	3.01384	151.537	85.5452	1770.07	8.11615	46.4	0	97.6554	35.626	74.5	0	0	0.228878	61.923	100	846.201	4.28155	31.281	0	0	1.24798	513.574	0.0123249	5.072	0	398.775	4022.92	287.917	6.14425	22.73	435.506
Amazonas	2018	2940.82	7078	4.11453	2.09145	35.0301	2.60905	10.4717	387	19	3	237.9	78.6706	808.312	635.928	1718.8	2781.89	6695.78	1.98934	133.202	87.2264	2426.54	13.7098	40	0	96.587	38.826	74.1	0	0	0.15875	78.262	100	851.924	4.18906	31.273	0	0	2.32723	966.891	0.0233856	9.716	0	433.604	4407.58	316.667	6.86817	51.424	524.06
Amazonas	2019	3118.37	7428	12.0859	9.139	36.6312	2.55245	11.6737	457	24	11	238.5	78.2224	829.042	687.389	2296.26	3161.39	7530.11	3.06687	230.938	88.1945	2788.17	14.8202	12	0	96.8991	41.6809	67.7	0	0	0.17034	80.146	100	851.924	4.18906	31.273	0	0	3.22454	1353.77	0.0342112	14.363	0	461.628	4799.33	339.167	7.68767	60.449	553.46
Amazonas	2020	3168.99	7476	13.8137	10.4936	33.6241	2.33927	10.5451	436	26	11	249.1	81.0345	935.992	712.971	1728.09	2576.88	6079.5	2.35608	143.238	83.1533	2142.76	14.2475	8.1	0	94.1043	31.4064	53.1	0	0	0.174142	85.082	99.5913	852.837	4.14612	31.273	0	0	1.69291	717.562	0.0278227	11.793	0	484.69	5182.67	370.667	8.35508	45.223	557.082
Amazonas	2021	3034.15	7109	3.17353	0.437977	36.9984	2.6276	11.4405	412	24	9	237.4	76.5806	935.13	615.41	1494.8	2996.75	7021.34	1.61173	113.165	86.4518	2590.75	10.8972	4	0	83.6376	22.7551	37.1	0	0	0.167084	87.456	99.5907	851.525	4.14612	31.273	0	0	0.759375	324.106	0.010124	4.321	0	200.121	3131.67	195.167	5.0555	6.901	256.475
Amazonas	2022	3129.73	7317	0.364325	-1.49435	45.7174	3.32759	11.9009	418	26	56	258.8	82.816	1040.06	806.858	1477.14	3085.64	7200.81	5.02335	361.722	89.3273	2756.31	12.233	6	0	89.5513	35.7213	50.4	0	0	0.174948	95.905	99.5907	851.525	3.55055	31.273	0	0	0.90513	387.859	0.0244917	10.495	0	388.115	4517.92	356.667	7.2385	20.025	474.132
Amazonas	2023	3074.24	7158	-2.98991	-4.25359	67.42	4.34594	14.5437	497	24	50	246.7	78.2926	1098.03	920.675	2991.25	3059.69	7124.12	4.73268	337.162	87.3876	2673.79	0	4.2	0	87.9572	35.9502	46.8	0	0	0.178472	102.769	98.3539	848.747	3.47318	30.567	0	0	1.51115	649.012	0.0296123	12.718	0	489.686	5170.25	398.583	8.4005	22.754	577.514
Áncash	2016	17584.6	15755	-0.465989	-1.71553	2763.14	46.6727	2199.25	8978	56	253	608.8	72.8317	1081.23	706.424	1718.01	4054.2	3529.58	5.27442	186.165	78.7277	3191.78	8.58585	56.4	0	97.2704	39.6802	1923.2	17403	5	0.282676	249.788	60.3749	1158.79	39.6096	482.762	1.50187	115.68	2.37613	2729.3	0.00678284	7.791	0	1030.24	10391.8	755.417	18.3493	64.759	1263.74
Áncash	2017	18365.7	16300	-0.612306	-2.53528	2675.53	44.4218	2308.03	9665	71	252	612	72.4689	1195.01	728.527	2412.32	4127.66	3663.51	5.64185	206.69	78.761	3250.99	9.27134	58.7	0	97.5535	38.7176	2255.7	9857.85	9	0.286874	257.088	64.6491	1224.85	39.6161	482.762	1.50052	115.67	2.51905	2838.21	0.00430106	4.846	0	1055.37	10949.8	808.917	19.2175	60.676	1241.52
Áncash	2018	19317.5	16938	20.5212	17.2342	3726.54	52.9896	2676.79	10805	70	241	614.6	72.0516	1150.73	703.19	2856.89	5116.93	4486.62	4.79226	215.011	78.2767	4005.37	10.3447	66.8	0	95.8551	44.9554	2264.1	2560.61	36	0.27125	267.192	64.6298	1223.81	39.6161	482.762	1.50053	115.67	2.58946	2953.24	0.00575544	6.564	0	1131.6	11246.6	821.333	19.7289	73.908	1309.99
Áncash	2019	20712.3	17926	17.7867	13.7798	4563.78	58.8058	3183.58	13777	69	377	618.1	71.7553	1180.61	740.335	2560.39	6262.9	5420.31	4.19317	227.283	75.3613	4719.8	11.9373	16.3	0	96.488	45.9388	2239.4	2571.08	39	0.269646	274.01	65.1954	1234.39	39.6163	482.763	1.46687	112.41	2.42854	2806.06	0.00317452	3.668	0	1144.53	11562.4	825.667	20.2613	86.406	1346.02
Áncash	2020	20059.1	17152	9.22043	5.22699	3897.91	53.0788	2936.1	12752	81	298	638.8	73.4506	1290.87	844.872	2020.32	7227.3	6179.71	5.80643	358.821	70.8198	5118.36	14.5188	13.5	0	95.3504	45.2749	2262.3	2756.59	39	0.263033	282.713	73.3302	1385.53	43.0615	526.662	1.46688	112.41	2.64228	3090.21	0.00050277	0.588	0	1285.79	12268.9	900.583	21.4504	134.191	1519.03
Áncash	2021	18770.1	15902	-2.83327	-6.11642	3873.27	54.714	2731.07	11616	81	203	567.3	64.6054	1201.65	648.077	1652.25	8157.45	6909.35	2.58929	178.903	67.7112	5523.5	9.77268	9.2	0	86.5067	24.8213	2191.2	2491.03	42	0.237206	285.122	75.1316	1418.78	43.0615	526.662	1.44191	109.57	1.02284	1207.6	0.000357434	0.422	0	574.189	8369.83	542.083	14.6137	17.986	716.256
Áncash	2022	21491.3	17921	3.76075	-0.0278924	6564.38	70.6422	3240.07	15062	74	225	640.8	72.2843	1224.85	772.57	1437.06	9411.6	7919.62	2.38681	189.026	75.3009	7087.03	12.3141	14.3	0	93.2418	38.4974	2350.1	2878.85	39	0.237118	299.752	76.0899	1431.61	43.0615	526.662	1.5414	117.668	1.67762	1993.67	0.000504043	0.599	0	1037.6	11434.2	856.417	19.8144	15.539	1257.47
Áncash	2023	21751	18214.6	8.43481	6.19503	5590.46	58.9944	2965.97	13349	71	288	671.3	75.0224	1473.06	893.399	3215.52	11128.2	9318.88	2.7628	257.463	71.7503	7984.51	0	10.2	0	95.1506	45.9906	2135.6	2918.33	49	0.258582	309.071	76.2687	1433.89	43.0615	526.662	1.5171	116.138	2.45563	2932.4	0.000987308	1.179	0	1233.28	11705.8	901.583	20.4809	68.229	1421.61
Apurímac	2016	2630.34	6240	24.6073	25.7557	73.8005	6.6211	3.63177	85	17	30	263.8	83.1128	792.002	646.047	4074.98	2656.54	5789.81	3.4361	198.943	76.4951	2032.12	3.48931	66.3	0	88.6915	16.1018	42.8	5289.23	2	0.140539	111.683	58.7868	680.217	0.686944	9.39151	0.145209	7.27	1.44716	664	0.0212432	9.747	0	377.822	4431.25	472.833	6.95125	14.094	465.057
Apurímac	2017	6343.06	15012	170.762	171.318	1538.16	67.827	860.69	145	21	25	257.1	80.2434	737.452	693.831	3011.35	2932.93	6941.3	2.88151	200.014	78.4178	2299.94	4.73335	85.1	0	95.8751	23.7638	33.5	39936	2	0.14044	116.919	60.5153	700.217	0.710465	9.39151	0.144835	7.27	1.56333	660.561	0.015497	6.548	0	481.262	4575.25	483.667	7.13625	6.817	624.224
Apurímac	2018	7718.53	18173	216.666	214.63	2774.2	91.1623	1182.25	175	14	20	258.5	79.932	768.513	668.1	1608.9	3305.26	7782.26	3.45187	268.634	77.9658	2576.97	6.04167	98.9	0	92.7211	35.4212	45.5	27413.3	3	0.141832	123.292	62.7032	779.369	0.698353	9.071	0.146788	7.27	1.5488	657.802	0.0103363	4.39	0	526.652	4918.5	493.75	7.6865	8.896	673.675
Apurímac	2019	7131.31	16688	171.117	167.436	2581.86	88.9894	1118.19	189	22	29	262.9	80.5207	895.4	693.88	2559.16	3418.74	8000.37	2.83985	227.199	80.0674	2737.3	10.6453	40.7	0	93.3839	48.1252	46.7	31591.6	2	0.148127	127.822	72.0683	923.217	0.718589	9.068	0.146924	7.27	1.5361	656.411	0.0100556	4.297	0	658.234	4922.67	484.083	7.6845	9.128	772.24
Apurímac	2020	7170.48	16692	13.0444	11.191	1934.53	66.5501	933.897	162	19	23	266.6	80.8859	1024.95	834.942	2265.44	3164.58	7366.57	4.0269	296.644	86.7461	2745.15	8.89459	46	0	93.8992	45.6811	44.7	32439.5	2	0.14976	132.022	76.0935	974.78	0.702494	9.068	0.146924	7.27	1.52899	656.833	8.84571e-05	0.038	0	732.843	5313.17	537.833	8.31417	11.303	908.691
Apurímac	2021	6437.78	14960	-16.5933	-17.6801	1935.77	70.3941	904.717	176	16	8	258.9	77.8179	925.965	687.364	5037.73	3491.57	8106.05	2.60549	211.202	84.9717	2966.84	8.93355	33.1	0	87.0674	29.5564	43.9	30715.1	2	0.122713	137.871	76.653	984.196	0.702494	9.068	0.12389	6.13	0.656885	282.944	0.000125367	0.054	0	213.537	2810.92	208.5	4.33517	2.504	268.162
Apurímac	2022	6593.72	15282	-7.53848	-8.42522	3035.06	91.2563	1097.97	335	20	22	285.7	85.0804	1087.15	839.783	2071.69	3741.71	8689.34	3.14333	273.135	84.8764	3175.83	10.7243	37.3	0	95.0178	48.2758	45.5	30661.2	2	0.154863	145.58	81.7063	1048.76	0.702494	9.068	0.205992	11.4298	0.858326	369.603	4.18013e-05	0.018	0	284.961	4738.33	467	7.34475	2.636	332.438
Apurímac	2023	6133.98	14274.4	-14.455	-14.4837	2037.25	66.0689	807.902	196	18	22	289.5	85.4234	1368.31	1039.19	2775.72	4060.29	9448.68	2.45875	232.32	87.5333	3554.1	0	36.6	0	90.4767	36.2143	43	18344.8	4	0.158464	153.339	81.7063	1048.76	0.701181	9.052	0.203205	11.2993	1.24556	535.242	0	0	0	327.636	4928.58	493.5	7.63475	6.433	375.722
Arequipa	2016	23524.6	17726	6.76718	1.34355	3084.02	33.9926	2134.16	18366	82	848	666	67.002	1591.99	1003.18	2640.37	5163.09	4011.09	9.32549	374.054	80.2907	4145.48	13.997	199.5	0	93.2823	45.5242	988.4	6691.98	15	0.368692	389.167	78.8179	1180.86	30.5326	530.998	6.43818	393.77	4.70857	6060.9	0.580009	746.59	0.085	1842.31	16004.5	1291.58	28.6668	530.321	2251.67
Arequipa	2017	29623.1	21823	30.9071	23.3914	4426.14	43.7814	3532.01	18058	83	821	657.2	65.1855	1584.17	1091.46	2793.37	5377.78	3961.7	9.55464	378.526	80.7684	4343.55	14.4875	234.2	0	91.7747	46.4572	1159.7	8101.41	31	0.361797	400.516	81.2124	1216.73	32.9623	576.013	6.52234	402.284	4.50259	6112.01	0.606527	823.327	0	1799.75	16747.1	1397.92	29.9484	602.594	1980.11
Arequipa	2018	30724.8	22070	34.9158	26.1503	4889.14	42.3472	3268.95	15597	88	800	678.5	66.3635	1612.83	1139.39	3232.63	6117.98	4394.64	8.38261	368.386	81.2268	4969.44	18.3171	237.8	0	81.897	46.9082	1786.1	5734.37	46	0.36055	413.787	80.9947	1199.58	32.8388	571.041	6.52234	402.284	4.32388	6019.46	0.609958	849.149	0	1785.73	17660.3	1463.08	31.3698	558.372	1933.09
Arequipa	2019	31506.8	22053	33.9314	24.4105	5235.29	43.2784	3029.38	16428	83	797	701.4	67.67	1725.54	1226.64	3158.82	6781.24	4746.41	9.07906	430.93	79.4218	5385.78	19.6765	52.4	0	79.2438	44.3779	1222.8	4893.25	58	0.351157	426.702	81.1979	1215.58	32.8388	571.04	6.53542	402.284	3.83001	5471.97	0.672778	961.204	0	2030.22	18167.9	1490.92	32.1473	624.541	2171.32
Arequipa	2020	31404.3	21442	6.01298	-1.74586	4627.43	38.3855	2965.82	14364	87	849	708.6	67.4536	1829.46	1218.66	3037.29	7007.93	4784.75	8.63532	413.178	76.9517	5392.72	16.9707	57.6	0	68.7575	40.6319	1199.7	3826.17	67	0.360538	436.904	81.1979	1215.57	56.2482	978.721	7.05529	434.285	3.80968	5579.8	0.673337	986.195	1.143	2224.92	18925.9	1616.5	33.2013	699.801	2287.73
Arequipa	2021	26491.4	17685	-13.7783	-19.8686	3646.89	34.8736	2330.58	10769	85	727	550.9	51.7423	1594.23	922.866	2424.72	7926.09	5293.1	6.06997	321.29	77.2904	6126.11	13.081	33.6	0	63.4351	16.9717	1251.9	2963.52	76	0.329886	443.743	81.3607	1215.57	56.2154	977.891	7.06335	434.285	1.70444	2552.29	0.182063	272.628	0	759.987	12782.9	873.25	22.4432	139.61	1246.21
Arequipa	2022	29990	19583	-4.81437	-11.2003	5473.26	44.924	2402.62	12557	81	714	685.3	63.5302	1600.92	973.56	2610.9	8446.09	5532.36	6.94736	384.353	77.8232	6573.02	16.4325	35.3	0	87.838	52.1993	1217.5	2465.74	90	0.344821	465.073	81.2389	1214.53	56.1293	974.477	8.39722	587.831	2.0608	3146.15	0.290083	442.86	0	1253.48	17382	1434.5	29.8514	135.977	1947.97
Arequipa	2023	31478.4	20256.4	0.235709	-5.52921	5908.25	45.2687	2597.66	12350	89	899	725	66.3433	1928.89	1322.47	3452.82	8964.77	5768.86	7.33143	422.94	79.6867	7143.73	0	37.7	0	91.222	49.266	1201.9	2826.34	94	0.364536	481.274	81.6044	1219.53	56.1292	974.476	8.397	587.831	3.15021	4895.41	0.534951	831.311	0	1589.87	17415.6	1451.75	30.2088	559.133	1874.88
Ayacucho	2016	5162.33	8012	15.1542	15.2972	233.089	10.9828	77.2119	417	32	91	351	74.1445	839.922	558.767	3347.16	4034.85	5859.01	3.29941	193.313	87.5396	3532.09	6.38199	22	359	89.1178	23.617	19.2	913.81	1	0.15014	145.419	87.885	1511.91	8.08054	154.261	0.218038	18.94	1.27117	875.4	0.104257	71.797	0	407.494	4391.25	366.333	7.33133	18.548	583.757
Ayacucho	2017	5177.92	7993	5.53611	4.88125	261.454	12.2282	31.0147	663	44	103	353.2	73.3389	861.677	617.102	1485.63	3578.66	5524.38	3.69327	204.03	82.6598	2958.12	4.83333	24.6	287	94.416	40.1702	18	1239.77	2	0.153746	151.016	91.0764	1641.63	14.2842	264.795	0.217763	18.94	1.47667	956.581	0.149308	96.721	0	481.587	4835.58	410.833	8.05692	21.593	684.157
Ayacucho	2018	5451.85	8348	11.7303	10.0448	299.731	12.2739	20.1156	588	45	84	359.8	73.4586	936.794	585.794	2119.84	4053.73	6206.9	5.17675	321.315	81.9573	3322.33	7.00351	33.7	260	89.943	34.7955	21.8	419.852	2	0.163634	156.749	91.0762	1641.6	14.2845	264.795	0.217763	18.94	1.57885	1031.15	0.179358	117.139	0	474.575	5462.17	448.25	9.02642	16.411	648.312
Ayacucho	2019	5760.2	8740	11.5814	9.08637	345.495	13.4189	20.5042	681	38	92	372.9	74.9096	851.67	665.891	1565.99	4173.35	6332.27	5.15974	326.729	83.2066	3472.51	9.43767	8	421	91.0865	38.872	14.9	260.3	3	0.171129	164.778	92.4229	1664.49	14.2845	264.796	0.218725	19.042	1.63756	1079.25	0.17604	116.021	0	637.202	6158.92	485.167	10.0104	14.011	787.78
Ayacucho	2020	5931.52	8926	14.5541	11.6727	322.241	11.8479	14.8132	671	36	114	374.7	74.066	861.211	705.766	1285.31	4496.75	6767.18	7.71716	522.235	80.4973	3619.76	8.38533	6.1	439	90.5524	41.9161	9.5	190.341	44	0.173507	170.89	96.0931	1729.99	15.9921	296.57	0.396372	34.332	1.7029	1131.57	0.209093	138.941	0	699.958	6825.83	571.333	11.0777	17.483	861.672
Ayacucho	2021	5200.2	7724	-4.61588	-7.47484	589.312	24.7047	12.9314	869	43	144	352.5	68.5798	1543	565.876	1529.77	5077.19	7598.16	2.43642	185.123	80.2868	4076.32	7.52455	7.7	18	83.0618	18.0092	11.5	211.878	44	0.166263	178.861	96.2453	1726.69	16.0465	297.772	0.3968	34.332	0.754604	504.236	0.0729468	48.744	0	243.779	4544.67	338.75	7.44425	8.004	305.515
Ayacucho	2022	5812.28	8534	0.904048	-2.35698	812.497	30.9032	17.3162	1220	45	129	395.2	75.6943	899.309	733.761	2009.46	5128.99	7655.45	3.12128	238.948	83.708	4293.38	9.51075	9	50	86.419	37.8101	10.5	248.969	39	0.167967	185.826	96.3585	1727.21	16.8773	312.866	1.14977	102.6	0.894273	599.144	0.13401	89.784	0	220.008	6023.5	550.333	9.79258	6.597	296.33
Ayacucho	2023	5992.55	8936.38	1.02894	0.11631	786.501	27.9707	23.9269	1124	41	137	407.3	76.8346	1091.51	757.729	2010.8	5115.5	7628.49	3.45289	263.404	84.319	4313.34	0	5.3	48	89.7903	42.0204	11.4	259.374	33	0.18162	191.434	95.8999	1727.9	16.8866	314.404	1.17508	104.756	1.34683	903.153	0.231354	155.141	0	380.367	6195.67	575.75	10.0525	11.041	486.16
Cajamarca	2016	10798.6	7642	-4.18764	-3.71677	1697.71	37.6217	309.901	1159	34	84	801.4	73.7462	1092.59	515.893	1821.69	5225.31	3415.78	3.45049	117.861	84.9559	4439.21	3.82218	27	0	99.0968	14.9906	990.2	10004.8	4	0.195085	205.661	73.1111	1282.24	3.71387	31.779	0.338592	41.01	1.51227	2313.4	0.0883259	135.117	0	739.872	9930.42	642	16.0203	27.701	916.153
Cajamarca	2017	10581.3	7461	-4.56053	-4.74914	1577.78	36.3632	354.268	1828	42	57	825.6	75.2255	1085.6	480.412	1917.21	5355.16	3775.77	3.28455	124.017	80.3489	4302.81	4.54066	21.2	0	99.0295	15.037	768.3	4442.79	9	0.19085	224.494	80.7187	1404.9	4.32975	31.779	0.338755	41.01	1.58221	2244.04	0.121961	172.977	0	808.267	10788.8	702.417	17.4898	31.875	1005.74
Cajamarca	2018	10901.7	7636	0.424611	-0.637606	1541.67	31.9868	269.553	2098	43	32	870.3	78.5328	1144.74	506.107	1911.82	5863.7	4107.39	2.94745	121.063	82.6018	4843.52	6.62161	13.6	0	96.5892	16.6034	1097.9	3690.03	10	0.155065	278.38	80.7023	1403.37	3.6332	31.779	0.338774	41.01	1.98114	2828.28	0.164534	234.889	0	893.54	11612.2	767.583	18.8061	34.965	1129.2
Cajamarca	2019	11209.4	7793	3.80426	1.97592	1540.84	31.3883	301.942	2790	47	138	857.6	76.6673	975.677	502.357	2271.84	6059.57	4212.94	3.92024	165.157	80.7898	4895.51	7.54767	10.5	0	97.7946	22.506	1028.8	3218.96	12	0.164194	291.788	84.2626	1465.28	3.58511	31.779	0.333588	40.11	2.44131	3511.4	0.179753	258.543	0	942.066	12190.1	803.667	19.9196	34.164	1191.07
Cajamarca	2020	11479.8	7929	8.49093	6.27262	1650.47	32.2936	257.193	3069	52	290	870.5	77.131	1174.16	566.552	1362.78	6546.9	4521.68	5.59877	253.159	80.3501	5260.44	7.04197	12.2	0	96.929	21.4719	1168.1	2997.66	13	0.165341	304.885	86.3538	1502.51	3.57558	31.779	0.333588	40.11	1.98098	2868.24	0.255496	369.93	0	1025.99	12465.7	833.333	20.2819	33.847	1307.75
Cajamarca	2021	10316.5	7102	-5.36798	-6.99319	1539.78	32.214	195.426	2327	51	76	848.9	74.5565	997.565	519.235	2111.49	8401.03	5779.03	1.8079	104.479	79.8741	6710.25	6.60104	9.3	0	88.2819	12.4846	1038.1	2972.16	13	0.128713	358.223	86.7596	1509.93	3.57558	31.779	0.331943	40.11	0.933282	1356.72	0.0895825	130.227	0	513.532	9264.83	547.167	14.9393	9.061	709.763
Cajamarca	2022	11507.7	7881	2.66115	1.12922	1713.33	33.2073	219.537	2255	48	138	916	79.7493	1086.95	654.726	2801.13	8295.62	5700.5	2.35169	134.058	83.1304	6896.18	8.17732	14.2	0	95.8173	19.4723	1454.1	2472.22	13	0.120314	410.723	87.5816	1528.52	3.57558	31.779	0.537082	69.6944	1.16804	1699.78	0.15722	228.794	0	714.189	12732.9	859	19.909	6.081	1004.2
Cajamarca	2023	11939.3	8210.13	4.00316	3.54558	1876.27	33.3542	282.74	3032	54	93	861.2	74.3375	1130.24	692.323	2061.66	8629.98	5934.45	2.66873	158.375	82.7358	7140.08	0	18.7	0	97.4571	22.0847	1335.8	2728.68	12	0.154316	373.363	87.5816	1528.52	3.45566	31.779	0.537456	69.6944	1.87612	2728.29	0.209884	305.217	0	863.739	12993.8	931.083	20.4929	22.018	1121.57
Callao	2016	20209.1	20144	11.8371	6.37377	3002.82	33.5873	3200.11	24739	111	2055	512.1	64.9873	1633.65	1006.09	2844.43	6322.62	6258.07	8.08934	506.236	94.1984	5955.8	19.1307	119	0	96.3038	29.5027	3202.59	2751.29	9	0.598945	217.222	100	37.787	100	6.89797	0	0	2.84469	2874.04	4.66622	4714.35	33.173	2039.85	3810.25	263.833	6.86567	167.72	1961.96
Callao	2017	20690.9	20171	7.78624	1.77094	4202.18	46.6259	4785.08	26710	115	1955	529	65.9766	1705.12	928.946	2684.62	5204.62	5073.97	9.82252	498.391	86.7132	4513.09	14.9988	110.1	0	96.7587	31.343	3289.09	1487.36	20	0.561752	220.289	91.1914	37.787	100	6.89797	0	0	2.77842	2849.96	5.05633	5186.52	188821	1887.54	3847.33	262.917	6.94833	160.352	1829.15
Callao	2018	21400.3	20351	7.9272	1.04767	5882.28	59.0816	6691.28	36421	115	1944	533.5	65.3879	1741.12	1047.41	2810.76	5164.02	4910.77	10.1092	496.438	88.9941	4595.68	14.2149	124.4	0	89.146	31.6555	2709.85	1483.11	24	0.513822	221.759	100	43.38	74.6596	5.15	0	0	2.82372	2969.35	5.34503	5620.69	173651	1798.86	4203.08	267.667	7.54475	184.168	1671.56
Callao	2019	22229.3	20589	9.9968	2.20909	6093.72	58.1651	6612.54	22971	117	1929	531.2	63.9923	1698.03	887.536	2900.78	5152.4	4776.09	9.84818	470.358	89.2036	4596.13	20.4377	47.6	0	96.6074	38.1687	3417.41	1050.41	32	0.519726	223.578	100	43.38	74.663	5.151	0	0	2.69247	2904.61	5.60306	6044.52	169704	1749.76	4438.42	265.083	7.92492	306.052	1519.12
Callao	2020	22458	20279	8.54072	0.535422	4444.29	41.2573	4948.13	21677	120	2050	546.8	64.756	1733.89	1057.5	2790.56	5276.1	4772.54	10.7931	515.106	86.9372	4586.89	17.4553	34.4	0	94.76	43.4794	3300.39	1235.09	40	0.528887	221.385	100	45.164	74.663	5.151	0	0	2.75272	3043.17	6.01446	6649.06	157327	1961.01	4448.33	286.25	7.98908	324.901	1739.13
Callao	2021	18855.1	16688.1	-11.8933	-17.9986	2098.07	23.16	2392.03	16874	110	1816	425.9	49.604	1553.6	814.689	2234.13	5694.71	5040.22	9.98642	503.338	88.2513	5025.66	11.2138	13.6	0	82.4634	32.9166	2711.33	912.207	51	0.502925	222.024	100	45.164	74.663	5.151	0	0	1.19035	1344.92	2.07097	2339.89	102816	1206.04	4386.75	271.75	8.08458	87.358	1196.3
Callao	2022	22168.5	19252.2	-0.273414	-6.49275	4025.57	42.1835	3685.84	21448	113	2097	521.3	59.7205	1647.81	858.959	2150.66	5647.79	4904.81	9.28074	455.202	87.7627	4956.65	12.721	14.8	0	89.1137	45.7038	3165.19	735.817	68	0.459259	225.633	100	44.666	74.663	5.151	0	0	1.45361	1673.8	3.44377	3965.43	121613	1412.34	4819.67	283.75	8.82758	78.86	1400.52
Callao	2023	22803.5	19462.8	1.53836	-4.02509	4524.5	42.7964	3243.04	21983	109	2338	563.3	63.499	1767.16	981.682	2904.91	5848.42	4991.62	8.70152	434.347	91.8016	5368.95	0	15.4	0	92.5992	57.944	3596.65	713.885	86	0.516715	228.442	100	44.573	74.663	5.151	0	0	2.25821	2645.82	5.16991	6057.32	119923	1639.26	4697.42	281.833	8.62758	175.343	1545.3
Cusco	2016	21071.9	16666	18.9738	16.4315	1152.32	18.4203	648.787	772	40	241	752.9	78.3699	1065.55	763.895	2070.66	7440.05	5650.4	6.34093	358.288	88.6792	6597.78	7.04093	138.9	90	94.78	30.654	1367.1	21896.7	5	0.217237	329.897	65.4746	1191.12	21.279	564.093	1.10377	120.49	3.06866	4040.6	1.0867	1430.88	0.743	3101.87	22820.5	1755.83	43.2748	3115.15	1679.61
Cusco	2017	21898.3	17106	5.74431	2.7696	1173.42	18.9593	811.724	814	39	269	736.7	75.8234	1203.42	749.951	2349.88	7084.24	5533.93	7.00792	387.814	85.4712	6054.98	9.20443	149.6	22	95.2804	32.6604	2025.6	11369.1	9	0.215766	347.825	76.1979	1444.68	19.4368	565.33	1.16458	124.663	3.31397	4242.37	1.23286	1578.23	4.0378	3239.8	24857	1883.58	47.1767	3238.67	1851.65
Cusco	2018	21576.7	16602	4.11674	0.374849	1417.12	19.9346	783.391	880	41	224	755.1	76.8471	1235.68	675.364	2749.3	6939.44	5339.49	7.61863	406.796	84.4613	5861.14	10.5629	158.4	15	91.536	38.5529	2023.6	10142.9	11	0.214255	363.97	80.8182	1533.16	19.3632	565.32	1.16412	124.663	3.57721	4649.1	1.26658	1646.11	1.376	3283.12	26240.6	1956.33	49.4162	3486.69	1675.4
Cusco	2019	21700.7	16433	2.98447	-1.39806	2166.17	26.721	1228.92	1030	41	244	736.5	74.1393	1378.17	778.312	2520.9	8352.14	6324.84	7.03176	444.748	83.2632	6954.26	11.9793	32.3	10	89.7654	40.7412	2124.7	10340.1	12	0.225129	376.776	79.81	1623.39	17.1686	480.925	0.940886	115.284	3.4176	4513.04	1.38066	1823.2	0	3529.21	26370	2003.42	49.8352	3842.45	1776.25
Cusco	2020	22006.9	16417	0.495975	-4.02783	1872.65	24.8052	1107.92	1059	45	259	769.9	76.6756	1405.96	817.504	2780.88	8253.56	6157.27	7.35909	453.12	83.7056	6908.7	11.7654	34.6	1	92.0145	40.6421	2086.6	9122.6	13	0.234793	394.908	79.9388	1626.01	20.1389	564.433	2.40514	304.638	3.2736	4388.12	1.38951	1862.57	0	3525.42	28066.9	2174.08	53.4721	3912.91	1804.67
Cusco	2021	19326.4	14202	-10.4292	-14.4561	1675.79	26.6063	869.691	829	37	253	727	71.6327	1194.53	650.777	3763.58	9099.46	6705.2	5.37867	360.65	82.9136	7544.69	9.08793	24.6	0	90.1962	24.9684	1953.4	8310.54	14	0.196236	413.089	79.8613	1623.45	20.1389	564.433	2.40444	304.638	1.30711	1773.85	0.358803	486.923	0	1015.87	17565.8	1197.92	33.3002	589.85	1152.36
Cusco	2022	20595	14971	-5.09558	-8.89673	2392.78	26.7348	953.068	788	38	260	792.3	77.2523	1187.5	761.5	2332.93	10515.3	7675.77	4.96188	380.863	84.6192	8897.94	10.8042	21.2	0	90.4802	34.0024	2054.1	8820.33	14	0.220882	433.775	79.8664	1623.97	20.7727	565.216	2.40323	304.279	1.71516	2349.65	0.542217	742.8	0	1459.94	23825.9	1887.33	43.8933	785.656	1693.05
Cusco	2023	21528.1	15593.4	-2.17553	-5.01693	2220.56	19.5081	1031.97	826	43	295	794	76.6187	1248.17	876.604	2596.94	11962.1	8664.43	4.42786	383.648	84.3099	10085.2	0	21.5	0	93.0185	37.1934	1975.2	9038.62	15	0.237225	447.708	82.0916	1658.13	20.6345	565.216	2.39977	304.089	2.52929	3491.92	1.0242	1414	0	2684.03	26485.1	2090.83	48.9742	2832.03	1714.41
Huancavelica	2016	3265.82	8300	3.88588	11.5142	96.0845	7.18205	82.5433	344	21	43	256.1	80.8396	794.903	482.759	1157.81	2610.52	5274.17	3.40767	179.726	88.1344	2300.77	2.47089	39.5	24	97.8165	11.2231	7194.9	2089.16	7	0.0977558	92.078	60.6602	851.875	1.51229	21.2971	0.0125538	0.66	1.91711	948.9	0	0	0	179.068	1793.83	133.167	2.72858	1.002	218.569
Huancavelica	2017	3212.95	8308	1.19754	7.79811	52.603	3.85784	25.641	386	18	103	258.9	80.6291	656.132	491.048	1103.41	2592.87	6704.23	2.98935	200.412	87.1052	2258.53	3.47768	46.8	41	99.5797	14.7019	7409.2	1868.64	6	0.0991354	93.108	70.4336	988.615	1.05683	21.2971	0.0136832	0.66	2.22485	860.467	0	0	0	221.867	2023.67	147.417	3.07083	1.387	260.015
Huancavelica	2018	3354.99	8799	2.23165	7.79125	42.3288	2.80529	15.0304	278	18	124	264.3	81.2481	805.216	498.347	1092.31	2768.16	7260.23	4.92483	357.554	84.55	2340.48	3.88956	37.3	60	98.7888	15.6159	9279.2	1855.99	4	0.109789	98.178	84.1532	1181.22	1.06352	21.2944	0.0136748	0.66	2.37421	905.232	0	0	0	225.099	2218.83	165	3.43517	1.663	248.164
Huancavelica	2019	3525.42	9367	7.94903	12.8554	32.1616	1.99538	9.35543	216	16	80	265.6	80.5825	742.26	502.705	1182.49	2593.82	6892.11	3.20817	221.111	84.0254	2179.47	4.20358	8.7	81	96.7169	19.0994	10265.7	1738.51	3	0.121205	99.546	85.1013	1194.53	1.0635	21.294	0.0136899	0.66	2.79986	1053.72	0	0	0	220.91	2300.75	170.75	3.60575	1.705	232.171
Huancavelica	2020	3527.81	9502	9.79985	14.3717	19.7872	1.17684	3.36332	271	16	63	270.9	81.1807	711.381	564.943	1321.82	2892.02	7789.73	3.90049	303.838	85.3878	2469.43	3.30496	12	196	97.8162	19.1833	10278.1	1941.3	4	0.115667	101.561	82.3671	1191.22	1.0635	21.294	0.0136899	0.66	2.84407	1055.89	0	0	0	230.562	2444.17	186	3.78958	1.962	255.858
Huancavelica	2021	3284.71	8991	-2.09473	2.18207	39.6046	2.47791	6.13605	222	13	35	280.8	83.1015	670.439	452.266	653.261	3318.01	9082.54	2.39883	217.875	80.7817	2680.34	3.93631	6.2	3	97.2429	14.289	10058.9	1924.71	3	0.1036	103.758	82.3671	1191.22	1.0635	21.294	0.013752	0.66	0.995648	363.727	0	0	0	82.763	1626.67	106.417	2.48925	0.25	108.009
Huancavelica	2022	3501.27	9729	-0.68511	3.86463	71.3389	4.5025	8.91348	228	16	54	301.4	88.1029	964.777	560.897	1077.56	3500.24	9767.51	2.6006	254.014	85.3755	2988.35	6.594	8.3	3	99.0019	21.5903	10202.9	2091.31	3	0.103543	106.851	82.1276	1187.77	1.0635	21.294	0.0137622	0.66	1.63808	587.017	0	0	0	152.261	2200.17	181.167	3.423	0.639	169.107
Huancavelica	2023	3462.84	9870.01	-1.84157	3.87301	53.6588	3.24821	9.47755	248	22	40	292.9	84.5798	996.359	649.882	1425.51	3349.67	9547.43	2.73885	261.49	86.1311	2885.11	0	12.7	3	97.694	24.1503	9572	1878.35	4	0.114778	109.349	82.4421	1190.25	0.977725	19.522	0.0137229	0.66	2.71082	951.078	0	0	0	193.242	2415.17	197.917	3.75167	0.626	213.829
Huánuco	2016	5114.98	6800	16.7722	18.7151	130.341	6.10498	99.8796	239	24	28	458.6	76.6505	845.911	576.414	1970.77	3023.57	3513.58	3.50158	123.031	85.6224	2588.85	3.63262	124.5	35	95.5979	28.9203	34.2	797.577	3	0.205603	138.236	42.9879	552.12	2.24582	15.9842	0.0750145	4.2	1.19007	1024.1	0.0601299	51.744	0	840.364	6876.08	475.417	10.6323	5.579	976.103
Huánuco	2017	5345.44	7106	15.1359	16.2251	62.2904	2.8093	47.0529	277	25	42	452.7	74.703	961.597	578.487	1526.77	3161.89	4203.25	3.62007	152.16	85.6851	2709.27	4.2034	102.1	9	96.8832	31.2397	382.9	479.701	5	0.209401	144.116	42.6925	551.91	2.15993	16.6842	0.0741967	4.2	1.36125	1024	0.0762355	57.348	0	793.528	7136.5	507.75	11.109	6.814	912.433
Huánuco	2018	5832.17	7730	21.509	21.56	29.8019	1.19023	18.5375	351	23	34	451.5	73.5582	864.821	616.459	1465.99	3677.59	4874.36	3.02995	147.691	80.8103	2971.87	5.16252	80.9	0	94.2632	32.3629	2245.6	608.698	4	0.203851	155.143	41.8668	551.91	2.15993	16.6842	0.074391	4.2	1.58188	1193.49	0.0913627	68.931	0	840.56	7468.92	516.917	11.6131	7.357	982.177
Huánuco	2019	6010.06	7934	17.499	16.6765	24.9716	0.938763	5.39291	391	29	46	461.4	74.2159	973.713	624.759	1651.46	3732.9	4928.14	3.22507	158.936	84.3006	3146.86	8.17329	11.2	0	93.3846	30.2838	2652.5	331.743	3	0.209908	162.876	51.6944	674.863	2.15991	16.684	0.0713946	4.02	1.68839	1278.9	0.0798992	60.521	0	838.186	7943.67	522	12.3351	12.057	1055.38
Huánuco	2020	6081.48	8004	13.7695	12.6372	29.5263	1.065	5.61574	288	26	39	462.5	73.4827	930.083	714.059	1695.04	3701.4	4871.22	4.94736	240.997	88.6275	3280.46	8.86884	7.2	0	95.7817	41.4173	2483.1	895.907	5	0.216139	167.224	60.9079	802.643	2.15991	16.684	1.40643	81.235	1.72984	1314.42	0.0472698	35.918	0	825.299	8324.42	575.083	12.9251	11.878	1113.32
Huánuco	2021	5444.9	7121	-6.64031	-7.8784	11.3783	0.462498	3.90456	264	22	35	439.6	68.9893	971.262	570.682	1518.71	4401.99	5790.05	2.26502	131.146	87.2828	3842.17	8.51148	8	0	87.7247	26.5078	2169.9	305.753	5	0.207268	172.162	68.3586	897.872	2.15991	16.684	1.40643	81.235	0.630239	479.15	0.0182791	13.897	0	435.915	5601.17	328.75	8.44508	5.201	506.608
Huánuco	2022	5974.35	7804	-0.594088	-1.63852	7.20032	0.285634	2.34901	296	24	37	492.2	76.3101	938.037	695.836	1393.12	4525.04	5966.44	4.0183	239.749	87.5495	3961.65	11.8813	8.6	0	92.0879	43.6449	2424.1	162.175	6	0.209051	183.852	70.4832	925.181	1.17537	9.079	1.40514	81.1564	0.890816	675.609	0.0685877	52.018	0	709.985	7829.17	548.667	11.9347	4.556	826.212
Huánuco	2023	6192.42	8199.57	1.82421	2.44342	11.0418	0.371844	3.82053	298	24	48	498.7	76.394	1028.66	733.573	1714.72	4655.29	6164.21	3.05028	188.025	83.2898	3877.38	0	8.2	0	94.5291	52.5534	2007.2	278.838	12	0.238624	189.62	70.1568	929.597	1.17537	9.079	1.40233	81.1564	1.53432	1158.74	0.113267	85.541	0	781.691	7887.67	574.917	12.0512	7.341	911.129
Ica	2016	15295.6	18053	17.0505	9.73134	3019.27	47.1815	13966.3	41193	78	365	389.7	65.8277	1338.73	822.465	2669.33	2607.91	3313.02	6.62679	219.547	86.298	2250.58	13.8077	127.3	0	93.5089	47.216	942.8	5543.43	16	0.593427	201.789	90.1593	629.11	6.57885	48.941	3.99661	82.02	7.40907	5832.2	0.106809	84.077	0.026	1461.63	11680.8	762.333	21.18	319.682	1649.85
Ica	2017	15325.2	17612	6.46431	-0.889139	2732.94	44.0192	13571.5	41204	86	381	411.4	68.4412	1337.47	970.61	2399.94	2579.89	2964.82	7.00886	207.8	83.7201	2159.88	15.1442	140.4	0	95.1255	40.9956	1411.4	3525.02	22	0.5812	205.301	97.5401	680.319	6.58638	48.941	4.01531	82.02	6.82634	5940.05	0.0992925	86.401	0	1437.4	12312.6	791.083	22.4157	294.697	1594.38
Ica	2018	16206.7	18088	9.43552	1.07851	3255.6	45.7155	15789.7	46019	88	355	407.9	66.8469	1419.84	1019.32	2160.58	2801.57	3126.75	6.94443	217.135	84.392	2364.3	15.3705	164.6	0	92.3863	46.1127	1610.8	1477.87	62	0.558096	210.877	97.5415	680.719	6.58638	48.941	4.01531	82.02	5.49578	4924.22	0.0982232	88.008	0	1506.79	13542	846.417	24.5751	367.298	1644.16
Ica	2019	16994.4	18409	11.1065	1.97197	3383.03	44.6889	17472.1	53112	87	368	421.7	68.104	1470.77	1050.6	2252.04	3282.14	3555.28	6.61822	235.296	80.3115	2635.94	17.7366	30.5	0	92.4061	49.9959	1610.4	1210.56	92	0.515875	217.489	97.5415	680.719	6.58638	48.941	3.97343	82.02	6.2906	5807.33	0.110902	102.382	59.955	1585.44	14091	862.75	25.5409	356.484	1726.37
Ica	2020	17656.4	18584	15.2113	5.51896	3752.02	46.2668	19065.8	53400	95	413	441.2	70.2436	1474.87	1173.23	2411.3	3421.88	3601.6	6.47596	233.238	85.9569	2941.35	19.4643	38.7	0	87.1408	48.5791	1659.2	1235.28	102	0.498469	222.018	97.9851	683.25	6.58639	48.941	3.97343	82.02	6.32004	6004.67	0.107714	102.339	0	1850.6	14827.3	935.417	26.9693	413.539	2012.69
Ica	2021	15621.3	16013	-3.61219	-11.4717	3351.16	45.2481	14570.6	48521	93	335	376	59.0267	1493.22	1137.32	2306.81	4049.33	4152.38	5.08263	211.05	79.8565	3233.65	13.7923	17.9	0	63.3965	16.9507	1651	861.22	119	0.46761	228.816	97.9851	683.25	6.58639	48.941	3.89102	80.25	2.4656	2404.41	0.0167528	16.337	0	778.757	10506.2	580.833	18.9806	73.833	1321.03
Ica	2022	19590.7	19471	15.2774	5.76892	5981.49	60.3459	19514	58739	92	359	430.7	66.6821	1574.13	1096.97	3384.16	4270.37	4278.31	6.03937	258.383	81.0009	3459.04	15.6691	26.7	0	68.7814	33.5092	1697.3	1113.65	125	0.456357	233.991	97.9851	683.25	6.58639	48.941	8.25821	182.16	2.91816	2912.74	0.0221571	22.116	0	1130.64	13951.5	899.25	25.0458	147.285	1601.05
Ica	2023	20589.8	20185.1	16.6144	8.61565	6525.04	63.6342	21960.2	61459	90	349	462.9	70.6933	1772.8	1153.2	4385.46	5276.9	5173.18	4.62849	239.44	78.7874	4157.54	0	21.3	0	83.1112	39.6079	1807.1	1396.4	127	0.486877	238.657	97.9864	683.69	6.95993	48.941	7.90182	178.416	5.14501	5248.17	0.0574099	58.561	0	1538.11	14299	960.833	25.7858	366.243	1802.68
Junín	2016	14412.9	11140	34.4667	33.2855	964.103	18.7347	922.557	1862	49	210	698.1	73.0612	1213.49	785.161	1950.89	4173.17	3089.45	5.8713	181.391	86.2025	3597.38	5.65006	70.7	195	81.1375	24.4599	2894.6	9694.04	11	0.213803	307.115	60.7699	933.425	8.11647	67.6791	2.29247	218.3	2.68792	3630.8	0.0199388	26.933	0	1287.19	12901.2	1046.75	21.2773	9.779	1534.58
Junín	2017	14285.2	10950	28.7477	26.7214	797.161	15.641	959.648	1932	60	226	705.1	72.9389	1289.93	806.516	1723.46	4603.46	3528.55	6.06407	213.974	83.3029	3834.81	7.18593	94.2	145	96.1479	21.8291	2475.5	6084.11	16	0.213876	323.976	57.8751	970.626	8.11784	67.6791	2.33139	219.422	2.73978	3574.4	0.023983	31.289	0	1306.43	14074.5	1131.42	23.5774	8.993	1556.57
Junín	2018	14954.1	11336	20.6792	17.7766	914.796	15.8769	1028.25	2904	62	239	699.7	71.5659	1259.34	703.947	2283.29	4869.52	3691.23	6.81689	251.627	84.0479	4092.72	8.81359	94.1	89	92.585	34.3667	2783.5	5987.19	15	0.216618	338.782	57.5646	970.626	5.96268	67.6791	2.39851	219.422	2.68668	3544.3	0.0723621	95.461	0	1263.3	14799.6	1178.92	24.5291	10.853	1500.57
Junín	2019	15459.5	11579	7.26174	3.94075	910.483	15.1789	761.306	2666	46	219	726	73.452	1349.84	728.154	1952.92	5150.46	3857.62	5.87885	226.784	85.2301	4389.74	11.2483	18.1	261	93.5569	30.9631	3205.2	3781.52	18	0.230336	350.585	56.5273	984.4	6.00589	67.678	2.33553	212.896	2.76186	3687.46	0.0875834	116.936	0	1382.14	15412.8	1210.08	25.6811	12.885	1629.42
Junín	2020	15330.4	11356	7.31627	3.70776	902.381	15.0326	764.659	2987	55	236	751.8	75.2477	1289.37	848.893	1948.36	5169.44	3829.16	5.83272	223.344	85.0755	4397.93	12.5065	23	461	94.6211	32.8365	2954.1	4232.99	18	0.235268	358.861	58.3968	1036.46	6.81923	76.729	2.33553	212.896	2.83427	3826.32	0.0855313	115.469	0	1482.86	16304.4	1315	27.1758	16.027	1738.39
Junín	2021	13870.7	10193	-7.24441	-10.0829	1148.58	20.7619	890.483	4492	62	207	654	64.7717	1217.77	746.428	1898.66	6174.14	4534.92	4.56146	206.858	86.8741	5363.73	9.4053	14.3	20	81.4967	22.8364	2750.8	3675.28	18	0.22851	368.37	59.6054	1061.44	6.81923	76.729	2.33525	212.676	1.01583	1383.02	0.0281836	38.371	0	585.897	10201.8	703.667	17.0162	4.376	752.788
Junín	2022	15966.2	11649	3.27759	0.604543	1546.99	23.6361	831.256	5184	60	273	746.8	73.1942	1220.29	759.394	1803.03	6519.25	4762.04	6.5041	309.728	87.2184	5685.99	13.2001	18.2	81	88.7275	37.2227	3133.8	3138.37	23	0.229792	381.803	59.5965	1061.76	6.80848	76.608	2.62857	239.593	1.5145	2073.36	0.0505572	69.213	0	974.667	15472.8	1277.83	25.5655	6.487	1207.13
Junín	2023	16340.7	11890.9	6.59029	4.71001	1391.87	20.1456	794.624	5030	64	231	773.4	75.0145	1417.38	992.799	3039.13	6467.17	4706.06	4.41741	207.886	90.6038	5859.5	0	24.6	109	91.2046	43.2827	3070.2	3280.08	24	0.254298	397.174	60.0072	1073.14	6.80857	76.608	2.61706	239.557	2.51586	3457.35	0.0736592	101.224	0	1425.19	16380.2	1382.75	27.0572	13.275	1718.12
La Libertad	2016	20274.7	11132	8.34692	4.09575	2539.94	29.8123	678.702	17711	63	298	918.7	66.8729	1174.61	764.278	3209.22	5188.39	2789.99	7.67259	214.065	85.3879	4430.26	8.40378	61.8	0	95.6852	26.9262	709.5	3677.28	10	0.345216	397.421	49.4536	642.296	5.20916	92.0152	2.73906	155.51	2.19774	4087	0.133052	247.428	0.034	1948.5	12539.2	975.5	21.7736	111.205	2230.08
La Libertad	2017	20448.3	11019	4.69106	-0.135943	2552.06	29.5458	687.57	19272	70	298	945.9	67.6706	1358.48	742.972	2702.66	5389.04	2903.92	7.63353	221.671	86.4275	4657.61	9.0431	74	0	96.1828	26.4627	772	1951.6	20	0.336578	413.718	50.9366	643.438	5.04241	92.0152	2.74213	155.391	2.19098	4065.98	0.150578	279.439	0	1896.62	12858.2	1011.25	22.4539	107.338	2174.06
La Libertad	2018	20797.6	10969	4.92552	-0.750995	2738.11	29.2794	868.335	23580	71	324	976.3	68.6568	1406.13	835.807	2545.67	6219.63	3280.42	7.17362	235.324	78.1248	4859.07	11.5475	54.9	0	93.4899	29.8958	683.1	940.3	43	0.315764	431.441	50.9779	644.504	4.7624	92.0152	2.79505	155.391	2.18088	4134.93	0.161472	306.149	0	1769.09	13672.9	1057.5	23.9895	110.051	2020.49
La Libertad	2019	21840.2	11267	7.72116	1.21272	2805.42	29.3223	1148.99	30951	67	308	997.6	68.9712	1386.63	836.085	2735.14	7913.51	4082.28	5.70042	232.707	77.9813	6171.06	12.5267	11.8	0	93.9066	31.172	678.5	868.161	48	0.30839	449.969	62.9423	794.211	4.76245	92.016	2.78181	155.84	2.17846	4222.95	0.156857	304.068	0	1713.08	14209.6	1088	24.9971	139.148	2001.87
La Libertad	2020	22637.3	11434	10.7047	3.76622	2847.29	28.6365	1468.42	32707	69	289	1017.9	69.2072	1392.02	891.328	2735.52	6947.58	3509.05	7.96704	279.568	77.7653	5402.8	12.7683	12.6	0	89.3414	28.5004	751.2	888.463	48	0.314155	462.853	73.1438	922.934	5.48107	106.397	2.78153	155.84	2.06463	4087.75	0.162173	321.087	0	1964.52	14689.6	1136.5	25.9701	171.724	2246.01
La Libertad	2021	21239.3	10526	2.12404	-4.03865	3116.25	33.0488	1126.27	31630	65	274	844.7	56.4941	1352.27	673.267	2470.26	8323.22	4127	4.78805	197.603	78.1354	6503.38	9.21324	7.7	0	81.2603	16.5859	792.6	737.374	52	0.282221	467.148	73.0396	922.934	5.48107	106.397	2.78055	155.84	0.908752	1832.74	0.0520049	104.882	0	900.809	10405.2	694.75	18.5745	41.827	1142.59
La Libertad	2022	23571.3	11425	7.92642	1.40233	3881.24	39.788	2046.64	37231	66	352	978.3	64.3788	1546.41	974.707	2187.66	8381.34	4091.47	5.23184	214.059	83.037	6959.61	10.6683	7.9	0	91.1887	28.5996	708.1	854.686	57	0.279816	498.553	75.5601	953.261	5.4587	105.343	2.89755	162.46	1.22695	2513.41	0.0959223	196.496	0	1482.93	13580.5	1104.08	23.7974	43.517	2026.64
La Libertad	2023	23926.6	11517.9	5.69555	0.733524	4344.53	41.2683	2464.14	42765	68	357	1048.7	67.921	1503.39	907.917	3626.97	8356.56	4022.71	5.66676	227.958	83.4354	6972.33	0	10.4	0	93.5882	32.5179	699.4	1045.32	60	0.30928	512.361	71.2088	949.842	5.45076	105.343	2.88837	161.9	1.73245	3598.9	0.169866	352.87	0	1496.17	14069.6	1177.67	24.6739	115.034	1814.34
Lambayeque	2016	10809.5	8943	10.4967	7.48798	470.944	10.5556	244.037	8871	72	242	615.7	65.3055	1064.33	609.97	2224.11	3236.16	2567.06	9.24568	237.342	85.7574	2775.25	12.4991	89.3	0	96.7595	48.7447	106.6	302.47	1	0.340209	268.386	96.1138	450.821	32.2372	213.751	1.34081	27.55	3.76004	4740.1	0.170302	214.691	0.033	950.79	8614.92	520.417	13.2049	55.883	1095.68
Lambayeque	2017	11080.4	9035	9.29009	5.5614	416.123	9.2236	232.554	8144	75	200	634	66.3388	1232.55	695.156	2287.11	3467.09	2827.23	8.41151	237.813	80.956	2806.82	17.4555	92.7	0	97.4544	51.7279	87.4	237.916	9	0.334712	276.87	96.1138	450.821	32.2372	213.751	1.33959	27.55	3.67663	4508.73	0.206684	253.461	0	989.955	9151.5	570.75	13.8834	51.61	1135.09
Lambayeque	2018	11371.5	9115	9.81701	5.21759	418.765	8.52151	278.48	8254	70	265	628.4	64.8771	1207.81	636.554	2488.38	4156.96	3331.92	6.6438	221.366	81.7021	3396.32	20.1873	95.1	0	95.6717	57.278	65.6	166.097	22	0.322888	284.28	96.1138	450.821	31.0234	208.613	1.33959	27.55	3.73748	4662.94	0.221407	276.231	0	922.986	9571.08	605.917	14.6542	36.555	1107.22
Lambayeque	2019	11837.9	9319	9.51321	4.20441	524.01	10.2918	328.397	12075	72	239	654.9	66.7312	1236.89	792.479	2240.13	4695.82	3696.64	6.47446	239.337	78.4099	3681.99	21.5029	26.6	0	95.7452	64.8527	62	142.423	40	0.325358	289.534	80.5427	452.621	31.0234	208.613	1.33959	27.55	3.75545	4770.53	0.214567	272.564	0	1028.99	10169.8	642.833	15.7495	43.466	1166.19
Lambayeque	2020	12113.5	9375	9.32399	3.76314	663.742	12.808	369.062	15506	80	406	664.9	66.8981	1236.71	840.351	1908.42	4052.15	3136.09	6.61013	207.299	84.2783	3415.09	20.2909	22	0	93.7057	62.6667	63.8	201.641	42	0.324107	295.692	96.1138	450.821	30.9302	208.613	1.33959	27.55	3.85692	4983.55	0.25463	329.009	0	1032.21	10492.5	669.917	16.1015	56.945	1161.58
Lambayeque	2021	11357.2	8663	-0.125393	-4.95886	681.794	14.0189	359.269	17218	79	194	569.3	56.568	1193.45	714.795	2118.65	5040.03	3845.04	5.23318	201.218	82.4989	4157.96	13.9558	18.4	0	85.4481	33.2038	59.1	183.958	48	0.306698	305.711	96.1138	450.821	30.9302	208.613	1.3413	27.55	1.73147	2269.58	0.103675	135.896	0	586.402	8057.25	476.083	12.0065	22.414	689.749
Lambayeque	2022	13104.9	9859	10.7035	5.79461	911.57	17.4399	457.924	22289	79	224	663.2	65.0898	1346.47	768.819	2015.82	5113.19	3856.35	5.27871	203.566	85.9583	4395.21	18.5676	19.3	0	86.2848	48.5251	61.7	139.936	81	0.295903	318.788	96.1117	450.564	30.6982	206.355	1.33995	27.55	2.29174	3038.64	0.14743	195.479	0	930.855	10197.5	647.833	15.0074	22.697	1044.35
Lambayeque	2023	13374.1	9988.14	10.4058	6.54015	980.261	17.0816	494.679	23556	75	221	707	68.5476	1463.31	908.05	2539.07	5000.43	3734.46	5.10018	190.464	86.2168	4311.21	0	19.1	0	89.3634	59.0369	65.6	163.763	94	0.320503	328.915	96.1117	450.564	30.6982	206.355	1.34016	27.55	3.10484	4157.36	0.213704	286.148	0	906.21	10524.5	695.5	15.6096	38.367	1036.2
Lima Metropolitana	2016	178268	22686.9	13.0924	13.0924	6317.94	8.68778	3630.5	119438	168	4202	4451	64.3255	1921.65	1205.94	3191.29	64301.6	7262.08	13.9419	1012.47	91.0044	58517.3	19.1601	90.78	0	90.3951	34.6879	1917.23	3669.94	52.25	0.652144	2069.44	2.84181	48.696	69.8449	44.784	36.8841	69.0684	2.66997	23641.1	0	0	0	22621.6	62670.4	4766.18	111.172	6681.08	24233.5
Lima Metropolitana	2017	183404	23340.5	10.2775	10.2775	6816.88	9.22136	4375.91	126889	165	4263	4560.9	64.6386	2036.94	1311.02	3058.45	67952.5	7774.37	13.8301	1075.2	89.392	60744.1	18.0957	91.188	0	90.903	28.9791	2011.37	1034.46	224.2	0.644592	2118.9	3.06645	51.6706	68.9162	46.7433	36.4768	68.3075	2.68209	23443	0	0	0	24441	62701.2	4857.22	111.186	7666.03	26465
Lima Metropolitana	2018	187006	23799	8.26754	8.26754	8034.8	10.0279	4104.89	121227	174	4389	4694.3	65.2829	2026.94	1275.41	3462.66	75707.3	8462.8	12.6756	1072.71	87.7229	66412.6	18.3121	97.512	0	85.7844	30.6364	1719.63	729.536	314.45	0.629637	2168.72	3.04693	51.3256	67.0646	45.2894	36.4768	68.3075	2.73031	24425.1	0	0	0	25623.4	64275.5	5017.5	114.272	7040.94	27964.1
Lima Metropolitana	2019	195032	24820.4	9.40426	9.40426	8960.03	10.7309	4234.72	119455	172	4394	4757.7	64.894	2009.22	1237.26	3398.86	76114.2	8307.07	12.9394	1074.88	89.3758	68027.6	19.5917	41.004	0	81.9495	32.8673	1772.69	557.499	571.9	0.642686	2221.68	3.27486	55.1615	67.064	45.289	35.4082	66.0655	2.60762	23892.5	0	0	0	27466.9	65284.1	5099.7	116.259	5976.11	30043.7
Lima Metropolitana	2020	200724	25544.7	9.44361	9.44361	10402.2	12.0181	4685.09	107574	168	4377	4845.8	64.845	2073.76	1212.18	3584.31	76761.2	8188.27	13.5818	1112.11	90.0618	69132.5	17.0952	39.9	0	78.7951	38.357	1902.24	471.367	691.6	0.645262	2263.75	3.45098	58.1752	65.7153	45.289	35.4082	66.0655	2.67025	25032.3	0	0	0	32901.1	68148	5505.9	121.308	6200.53	36696.2
Lima Metropolitana	2021	176898	22512.6	-5.40505	-5.40505	7125.05	9.50553	3895.12	83386	167	4088	3804.8	50.0066	1856.05	977.66	2905.4	88359.1	9237.15	11.1211	1027.27	87.5835	77388	10.6424	20.1	0	73.0827	21.43	1842.14	342.716	841.7	0.596627	2298.98	3.46161	58.3299	65.7153	45.289	32.815	61.0932	1.15654	11063	0	0	0	22627.1	68753.3	5942.85	121.948	1712.41	31645.5
Lima Metropolitana	2022	202335	25749.8	3.74436	3.74436	10177.5	13.2645	4850.13	109016	161	4411	4549.8	58.5718	1834.69	897.149	3238.33	93124.8	9567.94	10.5269	1007.21	91.3081	85030.5	13.3525	21.3	0	84.7746	35.9427	1973.1	345.907	928.15	0.558918	2372.62	3.46482	58.3839	65.7153	45.289	32.4041	61.28	1.41459	13768.2	0	0	0	27046.9	69560.1	5700.6	123.001	1543.71	30895
Lima Metropolitana	2023	207872	26454.5	3.56142	3.56142	10394.6	12.4815	4321.83	107239	154	4483	4941.3	62.5624	1991.14	1188.01	3163.18	94627	9570.45	10.6531	1019.55	93.3211	88306.9	0	19.3	0	88.2387	37.8437	2247.77	381.193	917.7	0.617909	2445.37	3.50261	59.0204	65.7153	45.289	32.3411	61.28	2.20117	21763.9	0	0	0	28383.8	73339.9	6146.18	130.006	3261.29	30843.1
Lima Provincias	2016	15992.6	18317.4	15.0785	15.0785	1487.17	23.5451	4497.36	9968	58	368	474.7	69.0573	1258.21	789.597	2089.52	5044.14	5127.07	10.4862	537.633	89.5601	4517.54	10.9339	72.09	2	96.9718	32.6471	20591.4	193.155	2.75	0.0343234	108.918	63.2469	1083.77	7.94146	113.84	2.57001	104.842	4.34273	4272.48	0	0	0	2513.51	6963.38	529.575	12.3524	742.342	2692.62
Lima Provincias	2017	16146.7	18494	8.41551	8.41551	1311.05	20.2825	4846.64	10994	56	326	486.9	69.9468	1240.72	798.551	1862.93	5202.72	5357.13	10.8571	581.63	89.2449	4643.16	12.488	72.414	19	97.3592	32.8746	22134.5	54.4451	11.8	0.0339259	111.521	68.2462	1149.97	7.83587	118.821	2.54163	103.687	4.36244	4236.69	0	0	0	2715.67	6966.8	539.692	12.354	851.781	2940.55
Lima Provincias	2018	16285.7	18653.1	5.28481	5.28481	1414.63	20.43	4330.97	11367	66	485	496	69.9774	1240.17	780.349	2118.6	6080.52	6117.3	9.31669	569.93	85.9388	5225.53	13.7818	77.436	0	95.2507	36.924	19296.1	38.3966	16.55	0.0331388	114.143	67.8118	1142.29	7.62534	115.125	2.54163	103.687	4.44087	4414.18	0	0	0	2847.05	7141.73	557.5	12.6969	782.327	3107.12
Lima Provincias	2019	17183.8	19681.7	7.4485	7.4485	1959.6	26.6024	4411.9	14809	72	451	492.1	68.6811	1365.04	840.576	2309.14	6107.76	5999.39	9.47386	568.373	87.1088	5320.4	14.2378	32.562	0	94.2008	40.2401	18995.4	29.3421	30.1	0.0338256	116.93	72.8847	1227.66	7.62527	115.124	2.46717	100.283	4.24131	4317.93	0	0	0	3051.88	7253.79	566.633	12.9176	664.012	3338.19
Lima Provincias	2020	17316.8	19834.1	7.24655	7.24655	1641.96	22.7885	4630.62	16082	78	521	499	68.9322	1343.48	785.31	2322.09	6370.24	6115.74	9.75943	596.862	84.7816	5400.79	13.2612	24.6	0	93.1773	37.0003	21216	24.8088	36.4	0.0339611	119.145	76.8043	1294.74	7.47192	115.124	2.46717	100.283	4.34317	4523.91	0	0	0	3655.68	7572	611.767	13.4787	688.948	4077.35
Lima Provincias	2021	16333.9	18708.3	0.296353	0.296353	1516.47	22.7464	4222.41	17705	83	432	418	56.6703	1212.84	638.851	1898.53	7248.62	6820	7.83857	534.591	83.7349	6069.63	11.1324	16.4	0	80.5906	18.0525	19328.2	18.0377	44.3	0.0314014	120.999	77.041	1298.18	7.47192	115.124	2.28649	92.7358	1.88111	1999.34	0	0	0	2514.12	7639.26	660.317	13.5498	190.267	3516.17
Lima Provincias	2022	18048.7	20672.4	5.03346	5.03346	2976.66	42.2164	3291.43	20855	87	546	473.7	65.1492	1277.29	624.584	2254.49	7723.7	7142.02	7.66087	547.141	87.6324	6768.46	11.9442	16.4	0	89.502	30.6433	21873.3	18.2056	48.85	0.0294167	124.874	77.1124	1299.38	7.47192	115.124	2.25786	93.0193	2.30084	2488.23	0	0	0	3005.21	7728.9	633.4	13.6668	171.523	3432.77
Lima Provincias	2023	17826.3	20417.6	2.9419	2.9419	4420.37	58.617	4058.12	21080	74	571	512.2	68.6964	1294.79	772.533	2056.94	8051.73	7329.08	7.69638	564.073	88.9944	7165.59	0	21.1	0	90.6551	35.7983	24392.7	20.0628	48.3	0.0325215	128.704	77.9535	1313.55	7.47192	115.124	2.25347	93.0193	3.58022	3933.23	0	0	0	3153.75	8148.88	682.908	14.4451	362.365	3427.02
Loreto	2016	8584.51	8956	4.53084	2.45967	45.3691	1.58151	42.6703	1985	52	191	495.3	69.7213	1262.83	673.406	3027.01	3164.91	3045.02	3.82491	116.469	90.5951	2867.25	2.56886	23.9	1	94.2748	16.8409	1022.2	0	0	0.240882	178.384	38.3284	49.81	36.1538	102.413	4.55316	19.08	0.0800483	83.2	0.505265	525.158	0.23	710.873	7839.58	626.083	12.8016	241.442	859.234
Loreto	2017	7602.22	7836	-10.622	-13.0107	27.2667	0.987605	72.5209	1378	44	123	500.1	69.0937	1430.34	615.205	2195.33	3504.71	3612.29	3.6038	130.18	84.5663	2963.8	5.90588	26.9	0	95.8085	15.078	607.4	0	0	0.297905	198.856	74.9077	93.58	36.1538	102.413	4.34169	19.08	0.0687896	66.741	0.480866	466.545	0	685.763	8248.5	666.75	13.5489	270.394	821.639
Loreto	2018	8087.44	8213	-7.88059	-11.1051	22.2626	0.720061	45.7712	1343	43	125	505.1	68.4974	1480.65	620.815	2777.67	4142.73	4206.85	3.18194	133.859	84.1471	3485.99	4.91795	20.7	0	95.5578	17.0824	775.2	0	0	0.374488	137.871	74.9077	93.58	36.5836	102.413	4.34169	19.08	0.0792834	78.075	0.493959	486.431	0	665.309	8285.17	670.167	13.5287	359.436	672.675
Loreto	2019	8932.78	8930	4.05693	-0.290308	75.4626	2.20831	158.836	1316	41	103	513.9	68.4288	1417.4	681.973	2552.23	4294.52	4293.02	3.03496	130.292	89.8354	3858	7.65232	4	0	91.4418	22.868	922.5	0	0	0.390123	142.056	74.9077	93.58	30.294	97.167	4.29423	19.13	0.0927016	92.734	0.54627	546.461	2.067	687.501	8685.33	720.833	14.3383	352.429	693.448
Loreto	2020	9336.04	9196	22.8068	17.3558	129.449	3.74153	289.341	1330	40	73	514.9	67.3512	1524.31	684.077	2842.69	4558	4489.7	3.27651	147.105	88.3852	4028.6	7.45559	3.1	0	96.2304	34.8518	860.1	0	0	0.423763	145.035	68.7602	88.612	30.294	97.167	4.29423	19.13	0.0923196	93.724	0.578706	587.509	30.556	740.072	9302	774.25	15.1895	383.441	858.234
Loreto	2021	8046.18	7825	-0.510235	-4.72422	18.0794	0.606676	32.0862	946	37	145	500.3	64.3059	1429.46	711.548	2340.57	5598.25	5448.1	2.26752	123.537	86.5075	4842.9	4.92624	3.2	0	90.0365	14.1588	501.7	114.665	1	0.384016	150.293	68.7602	88.612	30.294	97.167	4.30913	19.13	0.0360797	37.074	0.267858	275.24	50.162	253.5	6433.25	444.667	10.4538	103.284	389.981
Loreto	2022	8915.93	8569	-0.188665	-4.04255	53.8097	1.64582	111.632	1324	39	56	554.4	70.0442	1306.07	763.378	3025.3	5757.64	5551.91	2.46381	136.788	90.336	5201.22	6.55607	2.3	0	89.3048	17.8988	409.4	260.651	1	0.412355	158.098	68.7602	88.612	30.294	97.167	4.30913	19.13	0.0383827	39.805	0.381933	396.086	431.433	523.465	8452.17	763	13.7225	193.484	713.766
Loreto	2023	9380.75	8977.8	0.478983	-2.37282	264.672	6.92571	511.36	1328	41	68	553.3	68.7329	1484.88	832.216	3883.19	5823.53	5573.38	2.36538	131.832	92.1909	5368.77	0	3.1	0	91.4567	21.0846	420.6	111.248	2	0.474914	160.935	68.7602	88.612	30.294	97.167	4.2368	19.13	0.0612489	63.998	0.45846	479.037	186.92	527.86	8767.67	834.667	14.3401	325.528	646.599
Madre de Dios	2016	2346.81	16338	20.3407	9.57012	162.922	16.7135	4.97618	332	28	13	79	78.7637	1350.79	1280.31	3550.72	908.201	6613.95	4.90662	324.521	89.3075	811.092	10.3921	229	0	97.3512	57.5461	2.2	0	0	0.437216	29.755	100	399.276	1.80811	3.673	0.366197	5.07	4.16703	572.2	0.977031	134.162	0.003	387.177	3910.92	259.667	6.63958	170.531	386.41
Madre de Dios	2017	2663.7	17872	18.9108	7.44259	48.464	4.16525	4.54669	269	29	13	77.8	75.1691	1528.04	1225.3	3079.02	941.663	6318.02	6.08069	384.179	86.7837	817.21	11.0102	243	0	97.79	62.0488	1.8	0	0	0.4613	31.602	100	399.276	1.80811	3.673	0.366457	5.07	4.16001	620.025	0.955765	142.451	0	434.344	4255.58	268.083	7.07258	173.218	466.079
Madre de Dios	2018	2409.05	15540	25.2655	12.2427	78.8794	7.20092	3.82533	250	21	14	81.9	76.7573	1504.37	1206.08	3677.25	993.795	6410.46	4.61853	296.069	88.5658	880.163	15.4876	123	0	97.6136	60.1573	2.5	0	0	0.483865	34.849	100	399.276	1.75891	3.673	0.366457	5.07	4.78	741.029	0.942616	146.131	0	422.715	4891.17	273.5	8.08367	173.131	442.594
Madre de Dios	2019	2255.65	13982	-3.88429	-14.4204	72.4308	7.04504	7.50594	404	23	19	86	78.253	1588.29	1292.06	2698.36	1155.72	7164	4.54649	325.71	87.2928	1008.86	20.9578	25.8	0	97.8851	62.5449	2	0	0	0.519143	37.022	100	399.276	0.68769	2.338	0.502044	6.405	4.88166	787.529	1.00225	161.687	0	481.148	5137.33	300.25	8.5495	203.548	477.987
Madre de Dios	2020	2124.98	12673	-20.2244	-29.0902	51.0094	5.27797	8.84437	411	27	22	83.7	73.9399	1456.1	1319.06	2948.95	1390.39	8292.21	3.79855	314.984	86.4202	1201.58	17.5221	30.1	0	97.541	87.2944	2.1	0	0	0.529487	40.222	100	399.276	0.68769	2.338	0.502044	6.405	4.35622	730.425	0.965504	161.89	0	485.135	5229.42	320.833	8.78342	217.9	459.534
Madre de Dios	2021	1611.13	9265	-33.1216	-40.3797	52.6967	7.29779	14.7606	517	39	28	80	68.7285	1452.77	1062.88	2124.39	1396.26	8033.2	3.31359	266.187	89.6224	1251.36	13.8771	39.2	0	95.3521	50.6355	6.4	0	0	0.517587	41.533	100	399.276	0.68769	2.338	0.502044	6.405	1.4358	249.558	0.299831	52.114	0	248.94	2996.58	163.917	5.02842	38.206	295.168
Madre de Dios	2022	1758.09	9673	-22.0587	-30.8182	141.02	19.0051	21.7634	640	33	30	93.2	77.9264	1551.9	1204.04	2977.26	1446.62	8050.71	4.12461	332.06	92.3552	1336.02	16.1836	28.2	0	97.3706	83.4669	2	0	0	0.569015	45.011	100	399.276	0.68769	2.338	0.502044	6.405	2.19583	394.565	0.524543	94.254	0	493.262	4872.17	308.833	8.15283	37.302	571.437
Madre de Dios	2023	1780.71	9600.67	-16.2011	-24.2431	135.498	17.0661	22.3719	645	41	29	93.3	75.9154	1768.75	1394.66	3338.9	1396.85	7531.07	4.17986	314.788	89.88	1255.49	0	14.7	0	96.3294	87.1586	2	0	0	0.628519	46.799	100	399.431	0.68769	2.338	0.502044	6.405	3.45464	640.76	0.822744	152.601	0	499.802	5283.25	344.75	8.92283	128.05	525.455
Moquegua	2016	8693.75	49195	12.079	8.69181	1752.39	75.1327	1159.48	1672	32	33	99.7	70.2607	2464.36	1039.18	2550.3	1255.24	6955.15	9.28456	645.755	75.5642	948.515	9.49151	50.9	0	98.8719	66.5293	485.5	67693.1	3	0.331489	53.063	100	469.245	8.62921	78.4336	7.78387	98.22	7.94062	1433.1	0.000615037	0.111	0	173.626	2436.17	191.833	4.20025	14.2	260.162
Moquegua	2017	8635.51	48107	0.428497	-3.30057	1407.1	64.1419	1057.78	1528	29	29	101.5	70.5351	2238.95	1077.82	3765.96	1424.86	7937.6	9.46065	750.948	79.2521	1129.23	10.4285	55.8	0	98.6186	64.4261	1258.5	89725.5	2	0.338836	54.572	100	469.245	10.0532	91.3766	7.86147	99.75	8.55833	1536.29	0.00167681	0.301	0	205.247	2650.83	206.417	4.59175	17.701	286.148
Moquegua	2018	8696.7	47566	3.88654	-0.809109	1529.77	58.6996	1028.32	1230	28	123	102.3	70.0685	2276.86	934.065	2217.49	1469	8034.54	9.16278	736.188	83.2671	1223.2	12.2733	142.8	0	98.6664	71.2168	979.9	34837.3	4	0.329776	55.824	100	469.245	10.0532	91.3766	7.86147	99.75	8.68157	1587.3	0.00930889	1.702	0	214.865	2872.5	215.833	4.96583	22.745	290.605
Moquegua	2019	8785.46	47140	1.0549	-4.17725	2034.59	73.7721	1209.01	1546	26	37	102.9	69.527	2233.54	972.595	3024.63	1476.61	7922.96	9.33998	740.003	82.433	1217.21	15.5872	23.2	0	98.361	74.3839	721.4	25432.4	5	0.331664	57.746	100	469.245	10.0532	91.377	7.88506	99.75	7.57734	1412.2	0.000230723	0.043	0	238.099	3185.08	233	5.50717	23.53	331.327
Moquegua	2020	8416.85	44350	-2.53219	-7.80967	2532.19	99.6731	1563.94	1649	32	37	106	70.6667	2412.32	917.813	2561.43	1587.1	8362.81	8.22044	687.46	83.5441	1325.93	13.7263	25	0	98.8954	75.4817	707.5	24802.2	6	0.335824	60.266	100	469.245	12.9684	117.612	7.88506	99.75	7.66906	1455.44	0.0867474	16.463	0	263.154	3524.58	260.25	6.14392	24.577	377.286
Moquegua	2021	8585.08	44522	-1.28354	-6.39953	2404.21	95.1375	1488.84	1675	31	73	94.1	61.9079	2361.08	713.798	3947.4	1806.42	9372.33	6.32949	593.221	80.9165	1461.69	9.1211	13	0	96.6188	40.1785	710.5	18901.8	8	0.294122	61.785	100	470.255	12.9684	117.612	7.94139	100.524	3.63852	701.289	0.0628982	12.123	0	121.707	2447.08	163.917	4.241	15.066	214.322
Moquegua	2022	9190.28	46164	4.60792	-2.07043	3117.96	85.4277	1189.45	1688	31	87	107.4	69.7403	2320.08	902.145	2667.5	1988.77	10189.2	8.04287	819.501	82.081	1632.4	15.5442	19.6	0	96.3993	56.1006	751.9	22645.6	7	0.327644	63.822	100	470.285	14.1658	128.315	7.04751	109.611	5.7043	1113.39	0.27167	53.026	0	175.884	3384.92	257.167	5.80192	8.931	379.002
Moquegua	2023	10279.1	52089.2	22.1255	17.4502	3243.56	81.365	1224.82	1680	28	222	113.1	72.5	2594.11	1070.55	2545.23	2362.25	11970.7	5.68413	680.428	79.4642	1877.15	0	28.6	0	97.6124	63.8096	1003.9	24563.6	8	0.332408	67.224	100	470.285	14.1665	128.117	7.04688	109.61	7.06548	1394.28	0.0531477	10.488	0	205.675	3805.42	297.333	6.46667	9.682	349.097
Pasco	2016	5211.41	19228	6.78953	9.12599	991.824	60.6347	811.725	370	26	27	152.8	71.2354	1215.79	550.01	1108.92	1531.4	5034.89	3.36369	169.358	84.5377	1294.61	3.4653	17.8	3	96.1627	15.1599	1005	3573.66	12	0.217096	52.389	45.972	273.119	5.6676	34.435	0	0	4.86063	1478.4	0	0	0	252.72	3420.83	283	5.31342	3.06	323.93
Pasco	2017	5329.32	19691	9.07739	10.6485	346.832	20.7265	281.352	200	21	24	160.2	73.6213	1329.88	556.832	1166.46	1630.12	6023.01	4.0426	243.486	81.6291	1330.65	3.46206	9.4	1	96.5762	14.5909	835.4	3574.34	13	0.215821	56.226	46.5468	279.508	5.6676	34.435	0	0	5.45003	1475.04	0	0	0	261.984	3528.83	296.917	5.504	2.598	328.28
Pasco	2018	5333.76	19679	5.68864	6.23515	214.356	11.1869	186.309	195	24	24	160	72.4966	1531.37	585.174	1197.19	1710.53	6311.08	3.49478	220.559	77.7672	1330.23	6.53788	17.3	0	95.3634	14.57	985.8	3803.09	12	0.219762	59.311	47.2823	279.508	5.6676	34.435	0	0	5.08378	1377.89	0	0	0	282.035	3823.5	286	6.025	2.507	353.89
Pasco	2019	5337.61	19645	2.42173	2.16871	215.44	11.3083	131.844	267	24	24	167.5	74.8771	1414.43	586.852	1551.67	1881.77	6925.8	3.04175	210.666	75.8829	1427.94	9.30424	8.4	0	95.2562	16.5548	983.1	5251.09	12	0.236531	61.253	58.775	346.916	5.66759	34.435	0	0	4.63716	1259.93	0	0	0	348.152	4318.08	315	6.839	2.824	431.067
Pasco	2020	5443.88	20003	2.14956	1.58448	209.107	10.6866	94.4953	292	26	32	162.2	71.5483	1614.61	640.641	1723.39	1971.14	7242.66	4.64917	336.724	82.8979	1634.03	8.30403	5.9	0	94.8582	24.3352	974.2	6053.88	11	0.239255	62.731	61.6447	362.961	5.66759	34.435	0	0	4.93258	1342.44	0	0	0	384.166	4599.17	340.583	7.49425	3.409	463.392
Pasco	2021	4432.73	16312	-16.8929	-17.1096	325.593	19.4943	157.083	279	25	37	164.7	71.7334	1115.21	484.319	1731.51	1951.25	7176.24	2.56427	184.018	82.9619	1618.79	8.67586	6.1	0	82.7833	14.0233	862.9	4936.65	11	0.213716	65.057	62.4078	367.142	4.35102	34.435	0	0	2.06225	560.734	0	0	0	163.875	3204.08	219.083	5.15533	0.481	217.054
Pasco	2022	5288.31	19417	-0.923653	-1.1606	319.683	13.9098	101.097	356	27	25	177.2	76.2151	1269.99	647.7	1104.59	2014.98	7439.69	4.6803	348.2	82.9806	1672.04	8.95356	5.2	0	93.6242	22.5002	884.7	5697.85	12	0.219801	67.829	62.4078	367.142	3.79993	34.6771	0.633234	13.2739	2.72745	738.707	0	0	0	371.282	4110.25	322.833	6.78017	1.127	445.827
Pasco	2023	5382.62	19987.8	-1.12525	-0.0761852	493.356	20.7661	185.408	421	27	30	177.8	75.4989	1670.31	695.73	2014.11	2233.34	8293.27	3.08344	255.718	80.0894	1788.67	0	9.2	0	94.0118	26.0011	836.7	6478.69	12	0.248655	70.744	64.7021	374.767	3.79993	34.6771	0.63135	13.2739	4.75142	1279.54	0	0	0	419.292	4758.42	378.583	7.92017	3.167	544.415
Perú	2016	16853.4	13888.5	11.9657	9.83453	1294.15	22.3087	1589.9	11895.4	51.5769	437.846	612.281	71.7935	1216.82	761.149	2334.57	5851.57	4513.43	6.242	290.2	86.1647	5170.1	8.55314	77.6988	27.7692	94.6802	32.0397	1856.55	6627.31	6.57692	0.307859	256.988	70.7691	708.465	19.1917	133.039	3.56622	72.6974	3.01922	3197.85	0.414306	381.764	1.32773	1843.08	9999.61	750.859	17.3643	519.715	1992.63
Perú	2017	17527.8	14389.5	14.3143	11.5466	1404.13	22.8182	1739.18	12291.4	53.6154	425.923	622.973	71.8968	1259.36	789.523	2272.14	6058.8	4833.19	6.29432	313.388	83.9036	5226.81	9.25691	81.8578	20.4231	96.3394	32.346	1988.46	7285.73	18	0.312578	266.753	74.3419	757.016	19.6191	142.409	3.58256	73.6607	3.11225	3203.83	0.442674	414.947	7262.5	1944.8	10452.1	793.647	18.1662	570.863	2104.09
Perú	2018	17990.7	14580.2	17.4056	13.6982	1672.57	23.6049	1850.27	12770	53.6538	448.5	635.038	71.8704	1290.22	779.035	2291.01	6750.22	5270.13	5.93592	321.914	83.3666	5738.4	11.0088	80.9172	16.5	93.4977	35.4289	2026.93	4090.1	27.5385	0.296928	275.628	76.395	783.366	18.2476	142.849	3.55881	72.4587	3.1408	3238.27	0.468203	449.755	6678.94	1994.25	11018.1	826.381	19.141	564.408	2143.58
Perú	2019	18706	14767.2	15.2589	10.9359	1847.75	24.5846	1883.22	13506.5	53.0385	451.346	645.25	72.1226	1306.78	811.387	2377.76	7180.33	5571.54	5.83875	329.745	82.9734	6102.01	13.4419	21.8833	29.7308	93.4106	39.225	2110.87	3719.14	41.3077	0.304334	283.658	78.5318	824.385	17.8808	139.35	3.49507	71.4949	3.12351	3268.03	0.495407	487.658	6529.45	2131.85	11413.4	850.593	19.8556	550.073	2288.09
Perú	2020	19122.4	14813.3	9.48092	4.99713	1789.12	23.2927	1892.53	13278.6	55.7308	460.346	658.962	72.3753	1350.04	854.118	2207.94	7218.93	5591.79	6.74891	380.507	83.4325	6164.57	12.8355	21.8577	42.1923	92.7131	41.5256	2191.05	3722.5	49.5769	0.310193	290.915	80.9342	852.788	19.2554	163.897	3.73718	89.8395	3.07024	3318.57	0.527482	531.239	6052.27	2429.3	11961.8	919.548	20.829	569.078	2652.66
Perú	2021	17057.3	13248.7	-4.87631	-8.6119	1522.02	24.2519	1583.63	11771.3	54.4615	415	573.15	64.95	1269.38	716.556	2241.18	8327.83	6271.56	4.40815	279.385	82.7257	6995.41	9.73759	14.2769	1.57692	84.2991	22.9531	2027.22	3208.09	58.8077	0.28624	299.095	81.5434	860.942	19.2056	163.911	3.6241	89.1438	1.29575	1435.49	0.186266	184.86	3956.38	1398.74	9017.57	649.747	15.6574	131.345	1926.95
Perú	2022	19294.7	14518.9	2.09152	-1.73593	2294.14	30.6345	1955.33	14612.1	54.7692	472.654	658.469	72.5596	1311.46	810.194	2206.32	8729.98	6506.87	5.13362	337.763	85.3549	7613.42	12.109	15.3654	5.19231	90.291	36.5374	2206.53	3361.67	66.5385	0.290464	313.121	82.1318	869.25	19.8572	179.266	3.92271	107.99	1.7161	1871.6	0.3167	309.351	4694.03	1837.34	11309.6	887.814	19.4599	137.436	2226.61
Perú	2023	19785.2	14893.1	2.05945	-0.660279	2367.25	29.0361	2075.7	14868.8	54.7308	500.308	682.938	72.9793	1465.92	937.372	2684.45	9113.8	6854.87	4.63924	319.474	85.5269	8023.1	0	15.6423	6.15385	92.196	40.6464	2293.95	3062.42	68.3462	0.317528	321.018	82.1638	871.981	19.9889	182.413	3.87227	107.485	2.60849	2910	0.459163	474.776	4619.63	2048.73	11879.4	954.564	20.489	350.897	2284.92
Piura	2016	18866.7	10124	10.5503	6.65824	2169.43	27.4911	6080.25	39246	101	483	887.5	67.0976	1101.17	573.045	2049.01	5535.07	3001.45	5.89317	176.881	88.1923	4881.51	8.72987	70.5	0	92.6129	24.6713	1261.9	2841.54	7	0.357243	408.81	71.4507	1220.22	25.8003	142.789	2.55451	170.9	2.33124	4299.1	0.253819	468.075	0.059	1182.59	10222	773.833	17.9522	181.114	1575.35
Piura	2017	18924.9	9982	6.63831	2.16991	2022.44	26.4194	5913.56	37300	98	435	894.6	66.7512	1089.97	601.859	1987.6	5567.59	2936.66	6.63726	194.914	83.6918	4659.61	8.89609	65.8	0	93.0288	26.5221	1269.7	950.387	18	0.315866	419.437	80.6533	1403.16	28.6731	167.478	2.58606	171.15	2.21846	4205.95	0.263356	499.293	0	1206.23	10826.5	848.583	19.0835	213.207	1580.77
Piura	2018	18473.1	9552	-1.47907	-6.3713	2169.12	26.5852	5148.04	36712	99	598	905	66.6568	1260.18	590.299	2244.02	6799.35	3515.7	5.93522	208.665	79.5249	5407.17	10.422	66.3	0	91.2582	26.8217	1042.2	549.545	42	0.278031	432.981	84.368	1468.46	28.3994	167.478	2.58606	171.15	1.32367	2559.97	0.27289	527.768	0	1107.23	11460.2	895.083	20.698	230.931	1372.94
Piura	2019	19758.4	10007	4.72665	-1.15567	2721.04	29.543	3158.66	44504	96	681	945.9	68.7877	1273.13	643.856	2656.55	9671.99	4898.78	3.77893	185.122	72.4335	7005.76	12.0383	8.7	0	90.858	32.0351	1303.8	610.739	47	0.293464	443.799	91.4078	1586.83	28.3994	167.478	2.58095	170.562	1.31545	2597.18	0.294452	581.356	0	1219.47	11914.8	936.5	21.4645	302.114	1592
Piura	2020	20626.3	10244	8.99022	2.62472	3069.51	31.6795	2634.99	47868	99	488	990.4	71.1341	1327.34	710.487	2095.51	8646.23	4294.09	5.99649	257.495	73.9093	6390.37	12.274	8.5	0	91.6175	32.1343	1414.5	597.133	58	0.304634	452.264	91.259	1582.98	26.6208	168.906	5.13733	333.663	1.3367	2691.47	0.357456	719.744	0	1364.8	12366.4	990.75	22.4936	284.089	1789.05
Piura	2021	18706.9	9129	1.2653	-4.42839	2361.3	28.4053	4394.14	44718	92	446	889.4	63.1004	1168.05	617.806	1761.05	10160.4	4961.25	2.88463	143.114	75.015	7621.83	9.01632	6.4	0	86.7647	22.0679	1365.2	406.439	79	0.291268	463.589	92.6137	1604.97	26.6208	168.906	5.13573	333.29	0.637779	1306.14	0.139764	286.23	0.06	631.324	7511.17	538.167	13.3394	99.923	930.609
Piura	2022	20888.4	10048	5.71872	0.409713	2967.37	33.0815	6097.02	52835	88	693	1012.5	70.968	1382.53	710.521	2289.38	9854.18	4744.34	3.43877	163.147	81.5697	8038.02	10.5371	6.7	0	92.7995	27.9783	1464	452.986	79	0.279279	482.197	96.4331	1669.71	26.8063	170.041	5.12887	333.29	0.820213	1703.61	0.209265	434.652	0	1251.37	11992.3	1016.33	22.8839	189.212	2052.92
Piura	2023	20802.2	9891.23	0.853228	-3.44363	3416.87	33.9189	6086.7	52834	92	566	1021.2	70.7251	1523.53	795.258	2323.7	10872.3	5169.65	3.31739	171.497	83.6699	9096.82	0	5.4	0	94.2874	32.4046	1589.1	570.371	81	0.295266	497.623	96.429	1667.71	26.8063	170.041	5.07519	333.29	1.18264	2487.22	0.306115	643.791	0	1341.25	12526.2	1085.42	22.6376	248.609	2078.04
Puno	2016	8519.7	6908	10.1525	12.5265	926.628	24.0127	70.8056	1123	50	205	775.9	77.4351	974.624	503.21	1170.71	4844.1	3421.92	4.12196	141.05	83.8451	4061.54	2.34104	34.6	0	96.7234	11.3647	832	4528.32	3	0.208707	267.04	69.2095	1395.94	21.194	362.833	0.708621	66.2434	1.79117	2535.6	0.138706	196.353	0.005	910.329	8434.08	660.917	15.0298	509.666	696.053
Puno	2017	9076	7368	9.42427	10.9471	1491	36.3218	82.7123	1873	45	185	770.9	75.7418	923.999	584.362	1538.11	5290.73	4295.2	4.04009	173.53	85.1344	4504.23	3.84891	31.6	1	96.8469	13.3904	748.3	1718.93	8	0.198649	277.209	73.4329	1479.09	21.7978	393.208	0.710304	66.2434	2.22885	2745.45	0.174206	214.583	0	1114.14	9077.42	732.917	16.2132	495.652	916.759
Puno	2018	9434.74	7648	11.1628	11.6986	1533.35	33.8969	60.2021	2177	40	181	775.1	74.9758	957.302	518.408	1719.75	5543.66	4493.61	3.84267	172.674	84.8271	4702.52	3.40932	37.8	0	95.1695	13.9259	782.4	1789.49	8	0.195391	291.687	83.0914	1676.01	17.586	416.438	0.487328	43.0134	2.30849	2847.93	0.168534	207.916	0	1117.1	9669.92	761.833	17.171	477.93	956.384
Puno	2019	9667	7816	13.4664	13.1442	1323.25	28.5262	23.2827	1882	39	172	795.1	75.7382	885.063	527.471	1694.6	5597.35	4525.54	4.97527	225.158	88.4676	4951.84	4.25845	10.6	0	94.3171	25.0526	922.6	1258.71	9	0.203309	296.717	88.1739	1779.38	17.586	416.437	0.480569	42.413	2.2688	2806.13	0.181204	224.12	0	1202.52	10558.1	805.5	18.6902	500.786	1042.72
Puno	2020	9803.78	7913	8.01874	7.39685	986.785	20.7279	11.4222	1404	37	298	800.9	75.1384	875.795	573.433	1404.46	5706.95	4606.01	4.32787	199.342	89.2224	5091.87	5.15326	14.9	0	93.2459	30.2408	1017.5	1151.5	10	0.20435	305.343	89.3522	1803.16	17.0651	404.283	0.48049	42.413	2.25829	2798.08	0.177482	219.904	0	1267.95	11038.8	901.917	19.6342	499.024	1101.93
Puno	2021	8717.27	7030	-7.60457	-8.08054	1344.67	31.6821	42.4136	1973	29	244	796	73.5675	828.401	516.103	2205.42	6759.56	5460.08	3.48903	190.504	87.1488	5890.88	4.51859	6.3	0	85.8851	14.2731	1058.5	1189.36	10	0.174603	314.52	89.357	1804.07	17.0651	404.283	0.481133	42.413	0.909244	1125.64	0.0730301	90.411	0	563.681	7095.08	499.167	12.6545	67.866	765.726
Puno	2022	9724.38	7862	0.593524	0.588536	2323.83	51.4198	68.1161	3669	28	135	887.9	80.8578	879.692	565.204	1331.47	7104.38	5760.57	5.2487	302.355	87.1817	6193.73	5.74972	8.9	0	90.5313	25.5604	979	1260.44	12	0.213711	329.48	89.357	1804.07	33.6411	790.007	0.935123	86.3015	1.4296	1763.09	0.152531	188.113	0	777.432	9206.5	775.25	16.0006	79.381	926.24
Puno	2023	10064.1	8206.5	2.65499	3.70912	1837.92	36.7042	94.4194	3184	29	190	838.7	75.2805	1125.66	647.203	1593.18	7226.26	5892.48	4.27495	251.9	89.6288	6476.81	0	9.9	0	91.2395	24.2972	1057.4	1658.34	11	0.231596	336.946	89.3701	1803.92	37.1508	872.99	0.931094	86.3015	2.23219	2737.45	0.192724	236.348	0	1001.01	9989.58	838.167	17.4656	244.219	1021.68
San Martín	2016	5466.27	6686	15.0266	10.9525	82.7407	3.63158	29.5695	689	36	47	418.9	69.0912	966.246	659.447	2877.14	3167.68	3767.51	3.81268	143.643	89.4006	2831.93	6.59499	38.7	12	95.0597	12.7927	62.8	1116.38	1	0.242286	175.319	83.3385	724.086	16.5688	150.177	0.00261743	0.09	0.791161	665.2	0.380459	319.886	0	1115.55	9397.17	652.417	15.2142	43.338	1428.68
San Martín	2017	5588.11	6717	15.7409	10.8416	71.9412	3.16897	27.2658	620	42	36	446.5	72.2843	1068.99	706.369	2669.41	3089.19	3713.14	4.92062	182.71	86.3726	2668.21	4.48219	59.9	5	94.5888	12.6484	108.2	1045.82	1	0.308109	194.205	83.3385	724.086	16.6442	161.37	0.0026174	0.09	0.810014	673.899	0.40311	335.371	0	1217.04	10048.4	710.333	16.3742	50.17	1596.1
San Martín	2018	5944.15	7002	14.9004	9.11641	94.8851	3.70255	39.9559	896	41	64	472.2	75.0477	1052.95	783.404	2616.07	3509.9	4134.6	3.69836	152.912	85.8079	3011.77	6.09841	70.9	5	92.8964	15.3279	109.7	1193.8	1	0.246241	202.646	83.4217	728.446	16.703	161.37	0.0026174	0.09	0.829444	704.123	0.458371	389.116	0	1273.03	10526.1	739.75	17.0428	40.678	1695.95
San Martín	2019	6063.32	6995	10.9224	4.6216	84.9176	3.26238	75.4737	894	46	95	470.9	73.4977	1156.6	771.479	3024.28	3841.13	4431.08	3.35399	148.618	84.2228	3235.11	10.1031	3.6	0	89.7802	20.167	53.5	538.294	1	0.255647	209.351	83.4217	728.446	16.703	161.37	0.00260852	0.09	0.830914	720.287	0.478018	414.375	0	1292.9	10926.9	771.917	17.7172	43.487	1713.07
San Martín	2020	6081.46	6877	8.8287	2.38202	106.09	4.12436	96.4218	1252	39	96	491.2	75.3143	1144.03	774.771	2192.61	3932.66	4447.28	7.78781	346.346	83.3794	3279.03	8.77999	3.1	0	94.0716	15.7551	50.2	794.664	1	0.268968	217.598	91.4802	752.682	19.8403	191.567	0.00260852	0.09	0.842704	745.189	0.509716	450.733	0	1290.19	11154.3	829	18.1661	36.912	1736.77
San Martín	2021	5857.76	6517	-1.45328	-6.92659	121.421	4.81268	103.157	1439	41	70	484.5	72.9889	1001.89	712.188	1884.03	4365.61	4852.57	2.59601	125.973	86.44	3773.63	7.25061	1.6	0	77.7151	9.34588	45.3	414.68	3	0.246282	220.341	93.393	770.181	19.8403	191.567	0.00261301	0.09	0.342016	307.694	0.199837	179.783	0	566.332	7641.25	496.167	12.3614	20.775	815.641
San Martín	2022	6297.14	6911	3.85631	-1.20086	144.458	5.76203	79.5088	1909	47	66	538	79.6683	1078.07	949.179	2202.87	4469.64	4897.3	3.45977	169.435	90.3618	4038.84	9.77567	0.2	1	86.3378	13.959	47.2	429.569	4	0.264008	231.204	93.388	769.556	19.8403	191.567	0.067919	2.48112	0.390968	356.826	0.351117	320.455	0	1040.39	10493.8	774.083	16.7926	25.001	1407.03
San Martín	2023	6340.87	6859.56	4.2655	-0.253576	186.115	6.66554	90.726	1850	46	93	528.4	76.9365	1122.32	989.125	3072.64	4775.28	5165.91	3.37411	174.303	89.9564	4295.67	0	0.4	0	88.533	20.8387	36.5	340.504	5	0.286538	241.561	94.3568	769.494	19.805	191.567	0.0655718	2.48112	0.63445	586.475	0.485398	448.694	0	1143.73	10928.8	850.25	17.5108	46.519	1576.23
Tacna	2016	6598.4	19970	19.3883	13.7373	320.302	15.8285	373.296	7458	42	825	173.3	66.4749	1286.59	868.754	2359.77	1496.14	4376.76	15.4901	677.966	83.1531	1244.09	8.70295	80.7	0	97.0735	58.8027	131.3	1639.3	1	0.32861	95.688	73.964	470.86	16.9036	85.0025	10.9772	151.55	7.5135	2568.4	0.557612	190.613	0.024	667.141	6101.17	450.25	11.485	298.365	611.646
Tacna	2017	6506.25	19270	12.5288	6.42881	318.678	15.6944	264.25	7202	39	738	182.5	68.8679	1354.46	969.855	2095.63	1970.73	5836.94	11.7618	686.528	84.8515	1672.19	9.56372	71	0	98.3162	46.3466	153.2	638.858	3	0.354682	98.589	73.964	470.86	17.3579	85.0025	11.7126	163.05	7.96774	2690.15	0.590789	199.468	0	691.241	6342.67	485.583	12.0044	331.255	629.65
Tacna	2018	6584.72	19036	8.05175	1.35236	266.168	11.2954	209.343	6480	39	823	179.5	66.6543	1351.1	869.114	2325.82	2148.5	6211.12	11.6306	722.389	85.2003	1830.52	11.6013	53.5	0	94.8905	52.5077	154.8	533.523	4	0.340602	102.339	85.4575	543.298	17.3579	85.0025	11.7126	163.05	7.92133	2740.07	0.602542	208.426	0	702.404	6923	514.333	13.2198	409.49	525.312
Tacna	2019	7110.94	20051	7.76759	0.405608	194.608	7.74018	271.709	6528	38	747	186.2	68.0556	1365.56	1010.29	2549.56	1947.52	5491.49	13.3171	731.304	81.5944	1589.07	14.0423	32.7	0	96.111	58.1879	159.6	596.033	4	0.353312	105.519	91.9356	584.418	17.358	85.003	11.6946	163.132	7.18244	2547.21	0.614881	218.064	0	692.786	6928.58	508	13.3647	500.011	513.316
Tacna	2020	8737.47	24057	34.2936	24.8417	250.618	8.75375	280.047	6192	42	599	186.2	67.0025	1454.19	1021.43	2264.58	2003.95	5517.4	11.6532	642.955	83.3132	1669.55	14.3968	39.2	0	95.7791	56.1033	151.5	503.953	4	0.355969	110.234	91.9234	580.389	17.358	85.003	11.6946	163.132	7.21663	2621.11	0.65979	239.639	0	606.296	7164.17	540.333	13.7604	395.991	509.12
Tacna	2021	8503.24	22926	29.1361	20.435	443.933	16.5667	340.771	5648	38	817	152.7	54.0914	1317.34	764.25	1854.84	2301.51	6203.97	8.48582	526.458	84.7531	1950.6	10.2703	23.6	0	92.1501	27.2768	157.6	476.228	4	0.327472	114.07	91.9196	580.089	17.358	85.003	11.6946	163.132	3.38762	1256.72	0.21219	78.717	0	176.305	4822.42	311.083	9.23383	76.175	221.477
Tacna	2022	8885.86	23430	24.9604	16.852	714.055	22.9746	419.18	7404	37	1203	182.1	63.538	1284.44	815.303	2331.19	2629.15	6958.34	9.07894	631.743	86.4793	2273.67	14.1091	26.7	0	92.5984	46.8847	157.8	246.814	8	0.343521	118.649	91.9192	580.059	17.358	85.003	12.1005	184.21	4.12327	1557.94	0.332554	125.653	0	280.579	5964.75	474.917	11.1713	11.146	425.705
Tacna	2023	8459.47	22017.1	-3.18174	-8.4793	527.349	16.8084	515.971	6922	37	1116	196.6	67.5834	1448.82	1169.74	2408.25	3017.85	7854.45	6.47939	508.921	85.4461	2578.64	0	29.5	0	95.7475	49.3413	147.1	318.308	9	0.367233	121.092	91.9192	580.059	17.358	85.003	11.4514	175.12	5.76765	2216.06	0.495094	190.226	0	341.756	6307.75	496.417	11.839	151.11	359.18
Tumbes	2016	2540.86	11238	4.10119	-0.275091	124.614	12.7761	38.2297	1420	24	92	124.7	69.0859	1281.45	853.771	1432.82	1154.1	4855.57	3.77327	183.214	86.3207	996.224	13.3075	92.6	0	94.3074	52.902	15.1	0	0	0.474701	50.687	100	138.146	24.3659	69.509	1.80702	9.33	3.62412	861.4	0.398986	94.833	0.082	337.78	3134.92	180.917	6.64183	131.218	555.333
Tumbes	2017	2507.26	10873	0.651499	-4.27012	120.806	12.6328	21.8499	1364	26	75	128.9	70.2452	1229.7	951.306	3080.93	1116.09	4840	4.04074	195.572	80.6665	900.315	14.2022	96.9	0	97.938	49.4323	16.4	14.1842	21	0.470376	51.029	100	138.146	24.3659	69.509	1.80771	9.33	3.7378	861.93	0.397211	91.596	0	353.668	3145.42	188.083	6.72933	128.221	601.782
Tumbes	2018	2649.03	11234	1.60506	-4.15494	142.901	13.0899	20.778	1303	24	94	132.3	70.9764	1214.17	986.29	1985.16	1280.32	5429.4	3.04495	165.322	78.0959	999.88	18.6758	72.1	0	90.8446	48.8947	15	172.706	21	0.367701	53.143	100	138.474	24.3659	69.509	1.80771	9.33	4.0996	966.738	0.412687	97.317	0	363.606	3406.33	200.75	7.26533	155.289	534
Tumbes	2019	2752.96	11408	8.3477	1.51272	135.302	11.6435	24.1613	1366	21	87	134.1	70.8774	1325.14	1016.77	2344.41	1537.86	6372.68	3.26515	208.078	85.9296	1321.48	24.5855	36.6	0	95.7257	56.3316	15.9	200.778	21	0.388014	53.825	100	138.474	24.366	69.509	1.64457	9.33	4.14704	1000.77	0.434997	104.974	0	391.695	3424.33	201.333	7.3635	159.716	589.931
Tumbes	2020	2919.6	11835	16.446	8.8476	117.111	9.44378	36.461	1305	23	58	135.7	70.6403	1350.31	949.934	2049.84	1491.59	6046.2	10.5688	639.01	76.2543	1137.4	21.2405	36	0	97.2789	56.6601	13.5	207.409	21	0.400882	53.937	100	138.474	24.9518	71.736	1.64457	9.33	4.31617	1064.79	0.512941	126.542	0	409.542	3615.25	225.417	7.69842	177.279	585.261
Tumbes	2021	2520.92	10013	-4.83622	-10.8688	74.8297	6.72719	30.6031	1023	25	55	114.4	58.6667	1254.62	793.912	2253.74	1755.19	6978.3	3.76834	262.966	75.0672	1317.57	16.2213	22.5	0	89.2223	32.1564	13.2	162.588	26	0.385073	54.402	100	138.474	24.9518	71.736	1.64457	9.33	1.82601	459.279	0.310097	77.996	0	155.436	2227.67	136.083	4.469	59.483	249.862
Tumbes	2022	2753.19	10734	0.00831833	-5.90813	146.218	13.1757	31.0242	1443	24	58	136.3	68.8732	1261.59	825.443	2415.01	1672.89	6542.08	3.93318	257.312	81.7875	1368.21	19.3812	16.5	0	93.2247	42.0786	13.2	101.82	51	0.331116	56.945	100	138.474	24.9518	71.736	1.64457	9.33	1.85986	475.588	0.599557	153.314	0	295.71	3466.75	236.5	6.87425	12.303	626.413
Tumbes	2023	2936.34	11312.9	0.573332	-4.41127	164.022	12.7373	46.2867	1807	22	145	141.1	70.2689	1403.03	1017.62	2017.94	1801.11	6939.19	3.63855	252.486	86.6846	1561.28	0	13.3	0	92.3909	49.681	13.2	124.885	50	0.353497	58.715	100	138.474	24.9495	71.736	1.61947	9.33	3.14057	815.155	0.774037	200.906	0	289.823	3662.75	253.417	7.5755	72.887	641.757
Ucayali	2016	4163.47	8095	7.23823	0.89742	30.2055	1.7966	29.3705	755	31	97	267.2	75.2041	1169.07	878.274	2018.59	1844.16	3721.65	5.38734	200.498	89.6727	1653.71	12.1145	36	1	95.5503	24.4409	465.2	0	0	0.542389	82.308	70.3157	221.095	0	0	0.745919	10.34	0.948293	469.9	0.515374	255.379	0.024	475.289	5487.17	416.917	8.60908	31.033	948.927
Ucayali	2017	4176.65	7915	5.80578	-1.16134	24.771	1.47231	25.4597	553	33	85	275	75.8202	1189.82	893.744	2213.25	2313.45	4383.88	3.74937	164.368	84.0267	1943.92	11.6009	24.3	1	97.3329	23.9276	392.3	90.7372	6	0.571967	86.27	67.5817	221.095	0	0	0.751564	10.34	0.669931	353.534	0.486664	256.821	0	440.14	5781.25	436.417	9.02925	26.068	789.076
Ucayali	2018	4305.19	7931	8.77804	0.787902	20.4749	1.11715	27.5749	504	29	52	271	73.2432	1287.87	833.779	2179.45	2283.85	4207.17	3.73016	156.934	90.3295	2062.99	12.9245	24	0	96.1864	29.7358	146.1	214.866	11	0.515323	90.717	67.7398	221.612	0.4318	5.54606	0.258983	2.32	0.575166	312.227	0.562599	305.405	0	376.248	6171.42	448.333	9.45233	30.588	749.42
Ucayali	2019	4440.78	7947	6.66045	-1.82829	20.9806	1.08253	24.3931	463	23	48	277.9	73.6354	1248.61	797.744	2169.03	2331.68	4172.9	4.49675	187.645	82.9655	1934.49	15.2586	15.1	0	95.8051	31.8397	393.3	224.179	11	0.534438	93.608	67.7398	221.612	0.430315	5.546	0.258752	2.32	0.746111	416.902	0.618739	345.731	0	433.38	6394.33	463.167	9.85417	30.386	794.856
Ucayali	2020	4625.13	8051	10.7379	1.71826	23.105	1.15077	22.8136	535	31	28	282.8	73.5309	1233.77	826.359	2125.42	2538.18	4418	3.82505	168.991	90.8223	2305.24	18.031	10	0	94.2763	47.7643	344.2	214.587	13	0.568868	96.266	68.1015	222.062	0.430315	5.546	0.258752	2.32	0.75843	435.725	0.638554	366.855	0	467.083	6712.67	498.75	10.3308	32.208	801.506
Ucayali	2021	4027.78	6827	-6.44359	-13.9201	39.5237	2.25582	48.3872	525	28	39	269.8	68.8617	1161.94	918.093	2148.98	2670.48	4533.07	3.13858	142.274	87.9383	2348.37	11.5989	5.2	0	80.357	20.3256	95.2	182.319	14	0.53313	98.54	68.1015	222.062	0.430315	5.546	0.259162	2.32	0.300226	176.866	0.273547	161.149	0	247.283	4429.92	252.917	6.92883	21.863	467.307
Ucayali	2022	4580.82	7582	3.15357	-4.59293	102.654	5.43602	88.8117	725	40	39	299.7	75.1128	1286.95	902.054	2774.71	2610.62	4333.69	3.92599	170.14	88.4661	2309.51	13.2503	6.4	0	87.5467	22.1846	238.9	160.224	19	0.54864	104.328	68.2868	222.97	0.431044	5.546	0.259162	2.32	0.400214	241.089	0.434032	261.461	0	357.473	6110.25	466.417	9.66308	23.667	735.208
Ucayali	2023	4703.28	7647.31	1.68977	-5.01412	146.501	6.82484	115.326	885	40	127	297.5	73.2398	1399.45	969.559	2637.96	2896.4	4709.41	3.73492	175.893	86.3854	2502.07	0	6.3	0	89.4309	30.7354	328	182.969	19	0.61237	107.272	67.8459	219.048	0.431044	5.546	0.259162	2.32	0.632822	389.201	0.521718	320.869	0	410.7	6177.25	496.083	9.78342	32.029	781.956
[truncated: 44 more columns]
